# Supplementary material for: Antimicrobial resistance among Enterobacteriaceae, Staphylococcus aureus, and Pseudomonas spp. isolates from clinical specimens from a hospital in Nairobi, Kenya
Source: PeerJ. 2021 Sep 1;9:e11958. doi: 10.7717/peerj.11958 (PMC8418212; doi:10.7717/peerj.11958)
Supplement: Supplemental Information 1 [file peerj-09-11958-s001.csv]

Specimen_Type	Date_Specimen_Sub	Microorganism	Amoxyclav	Ceftriaxon	Piperacillin	Gentamicin	Amikacin	Meropenem	Tazobactam	Ofloxacin	Augmentin	Ampicillin	Doxycyline	Erythromycin	Vancomycin	Ciprofloxacin	Ceftazidime	Pipericillin	Imipenem	Cefotaxime	Norfloxacin	Eterpenem	Levofloxacin	Methicillin	Cloxacillin	Flucoxacillin	Doripenem	Tetracycline	Co_Trimoxazole	Sulphurmethoxazole	Optochin	Minocycline	Chloramphenicol	Penicillin_G	Kanamycin	Penicillin	Nitrofurantoin	Oxacillin	Cephalexin	Cefuroxime	Cefaclov	Streptomycin	Lincomycin	Cefaclor	Amoxycillin	Poterm	Naladixic.Acid	Tienam	Flucanazole
BLOOD	1/26/2015	No Growth																					NA
STOOL	1/27/2015	No Growth																					NA
STOOL	1/29/2015	No Growth																					NA
BLOOD		Staphylococcus										Intermediate		Susceptible									NA	Susceptible								Susceptible	Susceptible	Susceptible									Susceptible
STOOL	1/28/2015	No Growth																					NA
STOOL	1/19/2015	No Growth																					NA
STOOL	1/14/2015	No Growth																					NA
STOOL		No Growth																					NA
STOOL		No Growth																					NA
STOOL		No Growth																					NA
STOOL		No Growth																					NA
STOOL		No Growth																					NA
	12/1/2014																						NA
PUS FROM BREAST		No Growth																					NA
STOOL	11/28/2014	SALMONELLA SPECIES				Susceptible						Resistant											NA						Susceptible	Susceptible
STOOL	11/18/2014	No Growth																					NA
BLOOD	11/17/2014	No Growth																					NA
STOOL	11/10/2014	No Growth																					NA
STOOL	11/3/2014	No Growth																					NA
STOOL	11/2/2014	No Growth																					NA
STOOL	10/16/2014	No Growth																					NA
BLOOD		No Growth																					NA
STOOL	8/25/2014	No Growth																					NA
STOOL	8/15/2014	No Growth																					NA
STOOL	8/4/2014	No Growth																					NA
STOOL	7/8/2014	KLEBSIELLA		Resistant		Susceptible	Susceptible	Susceptible	Susceptible	Resistant	Resistant												NA
STOOL	7/28/2014	No Growth																					NA
STOOL	7/22/2014	No Growth																					NA
SPUTUM-BACTEC	7/19/2014	STAPHYOCOCCUS AUREUS										Susceptible		Susceptible									NA						Susceptible				Susceptible										Susceptible
STOOL	7/8/2014	No Growth																					NA
STOOL	6/18/2014	No Growth																					NA
STOOL	6/13/2014	No Growth																					NA
BLOOD	6/1/2014	No Growth																					NA
STOOL	6/4/2014	No Growth																					NA
BLOOD	5/15/2014	No Growth																					NA
STOOL	5/24/2014	Citrobacter Freundii				Intermediate						Resistant											NA					Intermediate	Resistant	Resistant			Intermediate		Intermediate							Susceptible
STOOL	5/14/2014	No Growth																					NA
STOOL	5/15/2014	No Growth																					NA
STOOL	5/16/2014	No Growth																					NA
URINE		No Growth																					NA
STOOL	4/11/2014	No Growth																					NA
BLOOD	4/10/2014	No Growth																					NA
STOOL	4/19/2014	No Growth																					NA
STOOL	4/11/2014	No Growth																					NA
STOOL	4/8/2014	No Growth																					NA
STOOL	3/29/2014	No Growth																					NA
STOOL	3/21/2014	No Growth																					NA
STOOL	3/15/2014	No Growth																					NA
STOOL	3/12/2014	No Growth																					NA
STOOL	3/1/2014	No Growth																					NA
STOOL	3/6/2014	No Growth																					NA
STOOL	2/27/2014	No Growth																					NA
BLOOD	2/19/2014	No Growth																					NA
STOOL	2/15/2014	No Growth																					NA
STOOL	2/17/2014	No Growth																					NA
STOOL	1/23/2014	No Growth																					NA
STOOL	1/20/2014	No Growth																					NA
STOOL	1/14/2014	No Growth																					NA
STOOL	1/17/2014	No Growth																					NA
STOOL	1/4/2014	No Growth																					NA
BLOOD	1/4/2014	No Growth																					NA
BLOOD	12/19/2013	No Growth																					NA
STOOL	12/4/2013	No Growth																					NA
STOOL	12/31/2013	No Growth																					NA
STOOL	12/19/2013	No Growth																					NA
STOOL	12/16/2013	No Growth																					NA
STOOL	12/11/2013	No Growth																					NA
STOOL	11/25/2013	No Growth																					NA
STOOL	11/2/2013	No Growth																					NA
STOOL	10/18/2013	No Growth																					NA
STOOL	10/26/2013	No Growth																					NA
STOOL	10/23/2013	No Growth																					NA
STOOL	10/21/2013	No Growth																					NA
STOOL	10/14/2013	No Growth																					NA
STOOL	10/8/2013	No Growth																					NA
BLOOD	9/30/2013	No Growth																					NA
BLOOD		No Growth																					NA
	7/22/2013																						NA
STOOL	7/16/2013	No Growth																					NA
BLOOD	6/28/2013	No Growth																					NA
STOOL	6/29/2013	Yeast																					NA
STOOL	6/23/2013	No Growth																					NA
STOOL	6/16/2013	No Growth																					NA
STOOL		E. Hystolitica																					NA
STOOL	6/7/2013	No Growth																					NA
BLOOD	6/5/2013	No Growth																					NA
BLOOD	6/3/2013	No Growth																					NA
STOOL	6/5/2013	No Growth																					NA
STOOL	6/5/2013	No Growth																					NA
BLOOD	5/25/2013	No Growth																					NA
BLOOD	5/24/2013	No Growth																					NA
STOOL	5/11/2013	No Growth																					NA
STOOL	4/29/2013	No Growth																					NA
STOOL	4/22/2013	No Growth																					NA
STOOL	4/18/2013	No Growth																					NA
STOOL	4/13/2013	No Growth																					NA
BLOOD	4/2/2013	No Growth																					NA
BLOOD	3/28/2013	No Growth																					NA
STOOL	3/16/2013	No Growth																					NA
STOOL	3/15/2013	No Growth																					NA
BLOOD	3/9/2013	No Growth																					NA
BLOOD	3/6/2013	No Growth																					NA
SPUTUM-BACTEC	2/21/2013	STAPH SPP	Susceptible						Susceptible			Susceptible	Susceptible	Susceptible									NA						Susceptible									Susceptible
STOOL	2/7/2013	No Growth																					NA
STOOL	2/7/2013	No Growth																					NA
STOOL	2/4/2013	No Growth																					NA
STOOL	1/15/2013	No Growth																					NA
STOOL	1/16/2013	No Growth																					NA
STOOL	12/8/2012	No Growth																					NA
STOOL	12/27/2012	No Growth																					NA
STOOL	12/22/2012	No Growth																					NA
STOOL	6/10/2013	No Growth																					NA
STOOL	2/25/2014	No Growth																					NA
STOOL	3/14/2016	No Growth																					NA
STOOL	7/20/2013	No Growth																					NA
Tracheal aspirate		Coagulase Negative Staphylococcus spp																					NA
STOOL	12/2/2016	No Growth																					NA
STOOL	1/27/2016	PROTEUS VULGARIS			Susceptible	Susceptible	Susceptible		Susceptible	Susceptible	Resistant												NA						Susceptible
BLOOD	4/28/2015	STAPHYLOCOCCUS AUREUS		Susceptible	Susceptible	Susceptible			Susceptible	Susceptible	Susceptible												NA
STOOL	12/30/2012	No Growth																					NA
BLOOD	9/13/2016	No Growth																					NA
SPUTUM-BACTEC	4/15/2016	Streptococcus pneumonae		Susceptible		Susceptible						Susceptible										Susceptible	NA					Intermediate	Resistant	Resistant					Resistant							Intermediate
STOOL	6/6/2013	No Growth																					NA
CULTURE SWAB	1/23/2016	PSEUDOMANAS AERUGINOSA		Susceptible	Susceptible	Susceptible	Susceptible	Susceptible	Susceptible	Susceptible	Resistant												NA
SPUTUM	9/28/2016	No Growth																					NA
BLOOD	2/19/2016	No Growth																					NA
BLOOD	1/28/2016	E.COLI		Resistant	Resistant	Susceptible	Susceptible	Susceptible	Susceptible	Susceptible	Resistant												NA
STOOL	6/23/2013	No Growth																					NA
STOOL	11/27/2016	No Growth																					NA
BLOOD	4/17/2016	No Growth																					NA
STOOL	4/2/2015	No Growth																					NA
		No Growth																					NA
SPUTUM-BACTEC	2/17/2016	STREPTOCOCCUS PNEUMONIAE									Susceptible	Susceptible	Susceptible	Resistant	Resistant								NA						Resistant									Susceptible
STOOL	7/23/2013	No Growth																					NA
STOOL	1/4/2016	No Growth																					NA
		PROTEUS MIRABILIS		Resistant			Intermediate									Resistant		Resistant	Susceptible	Resistant	Resistant		NA
STOOL	2/1/2015	No Growth																					NA
Sputum	11/30/2016	Candida																					NA
		STAPHYLOCOCCI AUREUS		Susceptible	Resistant		Susceptible									Susceptible	Resistant		Susceptible	Susceptible	Susceptible	Susceptible	NA
STOOL	5/23/2016	No Growth																					NA
STOOL	6/8/2013	No Growth																					NA
STOOL	5/26/2016	No Growth																					NA
STOOL	2/13/2014	No Growth																					NA
STOOL	3/23/2016	PROTEUS VULGARIS		Susceptible			Susceptible									Susceptible	Susceptible	Resistant	Susceptible	Susceptible	Resistant		NA
STOOL	2/1/2015	No Growth																					NA
STOOL	6/6/2013	No Growth																					NA
STOOL	11/16/2016	No Growth																					NA
STOOL	6/22/2013	No Growth																					NA
SPUTUM-BACTEC	6/28/2013	No Growth																					NA
STOOL	3/10/2016	No Growth																					NA
Sputum	12/8/2016	Klebsiella ornithinilytica		Susceptible	Susceptible		Intermediate									Susceptible	Susceptible				Susceptible		NA				Susceptible
Sputum	12/8/2016	Enterobacter cloaceae		Susceptible	Susceptible		Susceptible									Susceptible	Susceptible				Susceptible		NA				Susceptible
BLOOD	9/14/2016	No Growth																					NA
BLOOD	3/26/2016	No Growth																					NA
SPUTUM	11/9/2016	Candida albicans																					NA
STOOL	5/12/2016	No Growth																					NA
STOOL	6/21/2013	No Growth																					NA
BLOOD	10/18/2016	No Growth																					NA
BLOOD	2/3/2015	E.COLI				Susceptible						Resistant											NA					Susceptible	Resistant				Susceptible		Susceptible							Susceptible
STOOL	1/16/2015	No Growth																					NA
BLOOD	6/27/2016	Candidida Species																					NA
		KLEBSIELLA SPP		Resistant	Resistant	Susceptible	Susceptible	Susceptible	Resistant	Susceptible	Resistant												NA
STOOL	2/3/2014	No Growth																					NA
STOOL	7/3/2015	No Growth																					NA
FLUID		KLEBSIELLA PNEUNONIAE	Resistant	Resistant		Resistant		Susceptible	Resistant	Susceptible													NA
BLOOD	6/7/2015	Pseudomonas aeruginosa		Resistant	Resistant	Resistant	Susceptible	Susceptible		Susceptible	Resistant												NA
TRACHAEL ASPIRATE		Klebsiella pneumoniae		Susceptible	Resistant	Resistant	Resistant	Intermediate		Intermediate	Resistant												NA
BLOOD	5/25/2015	No Growth																					NA
STOOL	9/3/2015	No Growth																					NA
URINE	7/30/2013	No Growth																					NA
STOOL	6/3/2013	E. Hystolytica																					NA
STOOL	3/21/2016	No Growth																					NA
STOOL	1/5/2015	No Growth																					NA
BLOOD	9/22/2014	No Growth																					NA
STOOL	12/23/2015	No Growth																					NA
		No Growth																					NA
STOOL	3/2/2016	No Growth																					NA
		STAPHYLOCOCCUS AUREUS										Resistant		Resistant								Susceptible	NA	Susceptible					Susceptible			Susceptible	Susceptible			Susceptible							Susceptible
STOOL	1/14/2016	No Growth																					NA
BLOOD	1/16/2016	No Growth																					NA
STOOL	7/5/2013	No Growth																					NA
STOOL	10/25/2016	No Growth																					NA
STOOL	10/24/2016	No Growth																					NA
BLOOD	4/13/2015	STAPH. AUREUS	Susceptible	Susceptible	Susceptible	Susceptible		Susceptible	Susceptible	Susceptible													NA
BLOOD	3/28/2015	staph aureus	Resistant	Susceptible	Resistant		Susceptible	Susceptible	Susceptible														NA															Susceptible
BLOOD	1/13/2014	No Growth																					NA
Sputum	10/12/2016	No Growth																					NA
STOOL	6/3/2013	No Growth																					NA
		No Growth																					NA
BREAST ABCESS		STAPHYLOCCUS AUREUS		Susceptible						Susceptible		Susceptible			Susceptible								NA
STOOL	6/15/2013	No Growth																					NA
BLOOD		Klebsiella SSP		Resistant	Resistant	Intermediate	Susceptible		Susceptible	Susceptible	Resistant												NA
BLOOD		No Growth																					NA
PUS SWAB		No Growth																					NA
BLOOD	10/24/2016	No Growth																					NA
STOOL	7/13/2013	No Growth																					NA
BLOOD	5/21/2016	No Growth																					NA
BLOOD	3/9/2016	No Growth																					NA
STOOL	1/9/2015	No Growth																					NA
STOOL	6/13/2013	No Growth																					NA
URINE		No Growth																					NA
STOOL	4/4/2015	No Growth																					NA
STOOL	7/18/2013	No Growth																					NA
STOOL	7/2/2013	No Growth																					NA
PUS SWAB		No Growth																					NA
BLOOD	10/8/2016	Coagulase negative Staphylococcus	Resistant	Resistant	Resistant	Resistant	Intermediate			Resistant		Resistant		Resistant									NA						Susceptible			Susceptible	Susceptible	Resistant
STOOL	3/8/2015	No Growth																					NA
STOOL	2/14/2014	No Growth																					NA
STOOL	11/3/2016	No Growth																					NA
STOOL	1/5/2014	No Growth																					NA
STOOL	4/20/2015	No Growth																					NA
																							NA
BRONCHIAL FLUID		No Growth																					NA
	2/26/2015	No Growth																					NA
STOOL	6/20/2013	No Growth																					NA
STOOL	3/23/2016	No Growth																					NA
BLOOD	1/21/2016	No Growth																					NA
SPUTUM-BACTEC	11/28/2013	No Growth																					NA
STOOL	3/20/2015	No Growth																					NA
STOOL	1/7/2015	No Growth																					NA
STOOL	1/7/2015	No Growth																					NA
STOOL	12/10/2013	No Growth																					NA
STOOL	12/14/2013	No Growth																					NA
STOOL	11/25/2013	No Growth																					NA
STOOL	6/7/2013	No Growth																					NA
		No Growth																					NA
BLOOD	11/17/2016	Escherichia coli	Resistant	Resistant		Susceptible	Intermediate	Susceptible		Resistant													NA
		No Growth																					NA
STOOL	1/30/2014	No Growth																					NA
STOOL	4/16/2015	No Growth																					NA
STOOL	6/30/2013	No Growth																					NA
STOOL	12/6/2016	No Growth																					NA
Wound swab of thorn prick abscess		Enterobacteriaceae spp	Resistant	Susceptible	Susceptible		Susceptible	Susceptible		Susceptible													NA
STOOL	1/13/2015	No Growth																					NA
STOOL	7/31/2013	No Growth																					NA
		KLEBSIELLA SPECIES				Susceptible				Resistant	Resistant												NA							Resistant							Resistant										Resistant
STOOL	3/21/2015	No Growth																					NA
STOOL	12/18/2012	GIARDIA TROPHOZOITES																					NA
STOOL	2/1/2016	No Growth																					NA
SPUTUM-BACTEC	1/20/2016	STREPTOCOCCUS PNEUMONIA									Susceptible	Susceptible	Susceptible	Susceptible	Resistant		Susceptible						NA						Resistant									Susceptible
STOOL	2/18/2015	No Growth																					NA
STOOL	3/17/2015	No Growth																					NA
STOOL	3/7/2015	No Growth																					NA
Blood	12/14/2016	No Growth																					NA
STOOL	6/17/2013	No Growth																					NA
STOOL	2/24/2015	No Growth																					NA
SPUTUM-BACTEC		PSEUDOMONAS AERINOGINOSA	Resistant		Susceptible	Susceptible	Susceptible	Susceptible	Resistant	Susceptible													NA
SPUTUM-BACTEC	3/2/2016	KLEBSIELLA PNEUMONIAE	Resistant		Susceptible	Susceptible	Susceptible	Susceptible	Resistant	Susceptible													NA
SPUTUM-BACTEC	2/11/2016	Pseudomonas Spp	Resistant	Resistant	Resistant	Resistant	Resistant	Susceptible	Intermediate	Susceptible													NA
STOOL	5/3/2016	PROTEUS VULGARIS		Susceptible	Susceptible		Susceptible												Susceptible	Susceptible	Susceptible	Susceptible	NA
STOOL	1/21/2014	No Growth																					NA
STOOL	7/11/2013	No Growth																					NA
STOOL	6/13/2013	No Growth																					NA
STOOL	10/28/2013	No Growth																					NA
STOOL	5/14/2013	No Growth																					NA
SPUTUM-BACTEC	5/11/2016	Klebsiella pneumoniae		Susceptible	Susceptible	Susceptible	Susceptible	Susceptible	Susceptible	Susceptible	Susceptible												NA
STOOL	2/25/2016	E.COLI			Resistant					Susceptible	Resistant					Resistant	Susceptible		Susceptible	Resistant	Susceptible		NA
STOOL	2/25/2016	No Growth																					NA
STOOL	6/19/2013	No Growth																					NA
STOOL	3/10/2016	SALMONELLA SPP	Resistant	Resistant	Resistant	Susceptible	Susceptible	Susceptible		Susceptible													NA
STOOL	2/19/2015	No Growth																					NA
SPUTUM-BACTEC	1/2/2013	No Growth																					NA
STOOL	8/1/2016	No Growth																					NA
STOOL	5/27/2013	No Growth																					NA
STOOL	1/16/2014	No Growth																					NA
STOOL	7/20/2013	No Growth																					NA
STOOL	12/12/2012																						NA
STOOL	12/17/2012	No Growth																					NA
STOOL	12/18/2012	No Growth																					NA
STOOL	12/24/2012	No Growth																					NA
STOOL	5/24/2015	No Growth																					NA
STOOL	2/13/2015	No Growth																					NA
STOOL	1/16/2015	No Growth																					NA
STOOL	9/27/2015	PROTEUS VULGARIUS		Susceptible		Susceptible				Susceptible	Resistant										Susceptible		NA						Resistant	Susceptible							Resistant
STOOL	7/11/2013	No Growth																					NA
URINE	1/13/2016	No Growth																					NA
STOOL	6/25/2013	No Growth																					NA
STOOL	5/9/2013	No Growth																					NA
STOOL	5/13/2013	H.PYLORI																					NA
STOOL	10/8/2013	No Growth																					NA
STOOL	5/28/2013	No Growth																					NA
STOOL	5/30/2013	No Growth																					NA
STOOL	1/28/2014	No Growth																					NA
STOOL	6/4/2013	No Growth																					NA
STOOL	2/8/2014	No Growth																					NA
STOOL	6/11/2013	No Growth																					NA
STOOL	6/12/2013	No Growth																					NA
STOOL	6/18/2013	No Growth																					NA
STOOL	6/18/2013	No Growth																					NA
STOOL	6/13/2013	Yeast																					NA
STOOL	6/13/2013	No Growth																					NA
STOOL	6/13/2013	No Growth																					NA
STOOL	6/14/2013	No Growth																					NA
STOOL	6/17/2013	No Growth																					NA
STOOL	6/24/2013	No Growth																					NA
STOOL	6/30/2013	No Growth																					NA
STOOL	6/28/2013	No Growth																					NA
STOOL	4/5/2016	No Growth																					NA
STOOL	7/9/2013	No Growth																					NA
STOOL	7/8/2013	No Growth																					NA
BLOOD	9/19/2016	No Growth																					NA
BLOOD	8/24/2013	E.COLI	Resistant	Resistant	Resistant	Susceptible	Susceptible	Susceptible	Susceptible	Susceptible													NA
STOOL	8/24/2013	No Growth																					NA
		STAPHYLOCCUS AUREUS										Susceptible	Susceptible	Susceptible	Susceptible		Susceptible						NA						Susceptible
STOOL	4/18/2015	No Growth																					NA
STOOL	1/19/2015	No Growth																					NA
STOOL	10/22/2013	No Growth																					NA
STOOL	9/27/2013	No Growth																					NA
STOOL	10/14/2013	No Growth																					NA
STOOL	11/19/2016	No Growth																					NA
STOOL	4/9/2016	E.COLI		Susceptible	Resistant			Susceptible								Resistant	Resistant		Susceptible	Resistant	Resistant		NA
STOOL	1/13/2014	No Growth																					NA
BLOOD	10/4/2016	Enterobactericeae - Escherichia coli	Resistant	Resistant	Resistant	Resistant	Susceptible	Susceptible		Resistant													NA
WOUND SWAB		Staphyloccocus Aureus		Susceptible		Susceptible						Resistant		Susceptible									NA	Susceptible					Susceptible			Susceptible	Susceptible			Resistant							Susceptible
STOOL	1/10/2014	No Growth																					NA
STOOL	1/12/2014	No Growth																					NA
STOOL	1/19/2014	No Growth																					NA
STOOL	1/4/2014	No Growth																					NA
BLOOD	4/13/2016	No Growth		Susceptible		Susceptible						Resistant		Susceptible									NA	Susceptible					Susceptible			Susceptible	Susceptible			Resistant							Susceptible
STOOL	5/14/2016	No Growth																					NA
STOOL	1/23/2014	No Growth																					NA
URINE	1/30/2014	No Growth																					NA
STOOL	1/31/2014	No Growth																					NA
STOOL	2/8/2014	No Growth																					NA
STOOL	3/11/2016	No Growth																					NA
STOOL	3/16/2016	No Growth																					NA
STOOL	11/3/2016	No Growth																					NA
STOOL	4/1/2016	PROTEUS VULGARIUS					Susceptible									Susceptible	Resistant		Susceptible	Resistant	Susceptible		NA
URINE		No Growth																					NA
STOOL	3/8/2015	No Growth																					NA
STOOL	3/2/2015	No Growth																					NA
											Resistant			Susceptible			Susceptible						NA						Resistant									Resistant						Resistant
STOOL	1/16/2015	No Growth																					NA
STOOL	3/29/2016	No Growth																					NA
STOOL	3/31/2015	No Growth																					NA
CATHETER TIP		No Growth																					NA
STOOL	5/25/2016	ROTA ADENO VIRUS																					NA
						Resistant																	NA					Resistant	Susceptible	Susceptible							Resistant										Susceptible
STOOL	1/18/2015	No Growth																					NA
STOOL	3/17/2016	No Growth																					NA
BLOOD	5/4/2016	No Growth																					NA
STOOL	12/30/2014	E. COLI				Susceptible						Resistant											NA		Resistant			Resistant	Susceptible	Susceptible					Susceptible												Susceptible
BLOOD	2/3/2016	No Growth																					NA
		No Growth																					NA
STOOL	2/17/2015	No Growth																					NA
STOOL	8/3/2016	No Growth																					NA
BLOOD	9/18/2016	No Growth																					NA
CATHETER TIP		No Growth																					NA
BLOOD	1/14/2015	No Growth																					NA
STOOL	1/23/2015	No Growth																					NA
STOOL	1/15/2015	No Growth																					NA
SPUTUM		Pseudomonas aeruginosa	Resistant	Resistant	Resistant	Resistant	Resistant	Susceptible	Resistant	Resistant													NA				Susceptible
STOOL		No Growth																					NA
URINE		No Growth																					NA
SWAB -TRACHISTOMY	3/12/2015	PROTEUS SPP AND PSEUDO SPP	Susceptible	Resistant	Susceptible	Susceptible	Resistant	Susceptible	Resistant	Susceptible													NA
AXILLA SWAB	3/12/2015	PSEUDOMONAS SPP	Resistant	Resistant		Susceptible	Susceptible	Susceptible	Resistant	Susceptible													NA
SWAB - LEG	3/12/2015	PROTEUS SPP	Resistant	Susceptible	Susceptible	Susceptible	Susceptible	Susceptible	Resistant	Susceptible													NA
SWAB - THROAT	3/9/2015	PROTEUS AND PSEUDO SPP	Resistant	Resistant	Resistant	Susceptible	Resistant	Susceptible	Resistant	Susceptible													NA
SWAB -GROIN	3/9/2015	STAPHS AUREUS AND E.COLI	Susceptible	Resistant	Resistant	Susceptible	Resistant	Susceptible	Resistant	Susceptible													NA
STOOL	1/28/2015	No Growth																					NA
STOOL	2/1/2015	No Growth																					NA
STOOL	2/2/2015	No Growth																					NA
STOOL	2/14/2015	No Growth																					NA
STOOL	2/17/2015	ENTEROPATHOGEN																					NA
STOOL	2/19/2015	No Growth																					NA
STOOL	3/2/2015	No Growth																					NA
abdominal wall		E.coli		Resistant	Resistant	Resistant		Resistant	Resistant	Susceptible	Resistant												NA
BLOOD	3/26/2015	gram negative bacilli		Resistant	Resistant	Resistant	Resistant	Resistant	Resistant	Intermediate	Resistant												NA
BLOOD	3/12/2015	No Growth																					NA
TISSUE		PROTEUS SPECIES				Susceptible		Susceptible				Resistant		Susceptible			Resistant						NA	Resistant					Resistant			Susceptible	Resistant	Resistant
Breast abscess		staphylococcus aureus	Intermediate									Susceptible	Susceptible	Susceptible	Susceptible		Susceptible						NA						Resistant									Susceptible
BLOOD	5/13/2016	No Growth																					NA
STOOL	6/4/2015	No Growth																					NA
STOOL	4/8/2015	SALMONELLA		Susceptible	Susceptible	Susceptible	Susceptible	Susceptible	Intermediate	Susceptible	Intermediate												NA
STOOL	4/13/2015	No Growth																					NA
STOOL	4/14/2015	No Growth																					NA
STOOL	4/15/2015	No Growth																					NA
STOOL	4/11/2015	No Growth																					NA
STOOL	4/11/2015	No Growth																					NA
BLOOD	4/16/2015	Pseudomonas spp.	Resistant	Susceptible	Resistant	Susceptible	Susceptible	Susceptible	Resistant	Susceptible													NA
STOOL	2/12/2016	No Growth																					NA
STOOL	4/21/2015	No Growth																					NA
BLOOD	4/26/2015	candida spp.																					NA
BLOOD	4/5/2015	No Growth																					NA
CVC		staph aureus		Susceptible			Susceptible	Susceptible	Susceptible	Susceptible	Resistant			Susceptible									NA
BLOOD	6/15/2015	No Growth																					NA
BLOOD	5/22/2015	No Growth																					NA
BLOOD	10/7/2016	Coagulase negative staphylococcus.				Susceptible	Susceptible	Susceptible				Susceptible		Susceptible									NA	Resistant		Resistant			Susceptible			Susceptible	Susceptible	Susceptible
STOOL	10/7/2016	No Growth																					NA
PUS SWAB		No Growth																					NA
STOOL	7/13/2015	No Growth																					NA
PUS SWAB		STAPHYLOCOCCUS AUREUS										Susceptible		Susceptible									NA						Susceptible				Susceptible	Susceptible
STOOL	7/22/2015	No Growth																					NA
				Susceptible		Susceptible						Resistant											NA					Susceptible	Susceptible	Susceptible			Susceptible		Susceptible							Susceptible
BLOOD	8/21/2015	No Growth																					NA
STOOL	11/25/2016	No Growth																					NA
STOOL	7/29/2015	No Growth																					NA
STOOL	3/28/2016	No Growth																					NA
		PSEUDOMONAS AENIGINOSA		Susceptible	Resistant	Susceptible	Susceptible	Susceptible	Resistant	Susceptible	Resistant												NA
		STAPH AUREUS		Resistant	Resistant	Susceptible						Resistant		Resistant									NA						Resistant			Resistant											Resistant					Susceptible
		PSEUDOMONAS SPP			Resistant		Susceptible	Susceptible	Susceptible	Susceptible													NA																						Resistant
STOOL	8/16/2015	No Growth																					NA
STOOL	7/19/2015	No Growth																					NA
BLOOD	3/21/2016	No Growth																					NA
SPUTUM	10/12/2016	Gram +ve cocci																					NA								Resistant
PANCREAS		KLEBSIELLA SPP			Resistant	Resistant		Susceptible	Susceptible	Susceptible													NA						Resistant						Resistant
ABDOMEN		KLEBSIELLA SPP			Resistant	Resistant	Resistant	Susceptible	Susceptible	Susceptible													NA						Resistant
STOOL	9/2/2015	No Growth																					NA
PUS SWAB		STAPHLOCCOCUS AERUS		Susceptible		Susceptible	Susceptible			Resistant			Susceptible	Susceptible	Susceptible								NA						Susceptible
STOOL	1/8/2016	No Growth																					NA
STOOL	9/25/2015	No Growth																					NA
		Pseudomonas aeriginosa		Susceptible	Susceptible	Susceptible	Susceptible	Susceptible		Susceptible	Susceptible												NA
STOOL	12/21/2015	SALMONELLA TYPHI		Susceptible	Resistant	Resistant		Susceptible	Susceptible	Susceptible	Resistant												NA
STOOL	1/30/2016	No Growth																					NA
STOOL	1/18/2016	E.COLI		Susceptible	Susceptible		Susceptible			Susceptible	Resistant												NA
STOOL	2/29/2016	No Growth																					NA
BLOOD	6/10/2016	STAPHYLOCOCCUS SPECIES				Resistant						Susceptible											NA					Susceptible	Resistant	Resistant			Susceptible		Resistant							Resistant
STOOL	6/3/2016	No Growth																					NA
STOOL	12/11/2015	No Growth																					NA
		KLEB SIELLA				Susceptible		Susceptible	Susceptible	Susceptible		Susceptible											NA
STOOL	11/18/2016	No Growth																					NA
STOOL	12/11/2015	No Growth																					NA
STOOL	1/23/2016	No Growth																					NA
		No Growth																					NA
		No Growth																					NA
BLOOD	1/13/2016	No Growth																					NA
STOOL	1/9/2016	No Growth																					NA
STOOL	1/21/2016	No Growth																					NA
		STAPHYLOCOCCUS AUREUS											Susceptible	Susceptible			Susceptible						NA						Resistant									Susceptible							Resistant
STOOL	1/21/2016	No Growth																					NA
STOOL	2/9/2016	No Growth																					NA
STOOL	1/20/2016	No Growth																					NA
		No Growth																					NA
PUS WOUND		No Growth																					NA
STOOL	2/1/2016	PROTEUS SPECIES		Susceptible	Susceptible		Susceptible									Susceptible			Susceptible	Susceptible	Susceptible		NA
STOOL	2/6/2016	No Growth																					NA
SPUTUM-BACTEC	3/3/2016	No Growth																					NA
BLOOD	2/7/2016	No Growth																					NA
		PROTEUS SPP			Resistant	Susceptible	Susceptible	Susceptible	Susceptible	Susceptible	Resistant												NA						Resistant
BLOOD	2/11/2016	No Growth																					NA
BLOOD	2/4/2016	No Growth																					NA
BLOOD	2/17/2016	STAPHYLOCCOCI SPP	Resistant									Susceptible	Susceptible		Susceptible		Resistant						NA						Resistant									Susceptible
TRACHEAL ASPIRATE	2/17/2016	STREPTOCOCCUS SPP									Susceptible			Susceptible									NA		Resistant				Susceptible										Susceptible	Susceptible				Susceptible	Susceptible
BLOOD	3/9/2016	No Growth																					NA
STOOL	3/10/2016	No Growth																					NA
BLOOD	4/28/2016	No Growth																					NA
SPUTUM	4/25/2016	CANDIDA ALBICANS																					NA
BLOOD	3/27/2016	No Growth																					NA
STOOL	3/9/2016	E.COLI		Susceptible	Susceptible			Susceptible	Susceptible	Susceptible													NA
BLOOD	3/21/2016	No Growth																					NA
STOOL	3/26/2016	No Growth																					NA
BLOOD	10/23/2016	No Growth																					NA
SPUTUM	4/11/2016	streptococcus . Pneumoniae									Intermediate			Susceptible									NA		Resistant				Susceptible										Resistant	Resistant				Resistant
STOOL	4/9/2016	No Growth																					NA
STOOL	11/18/2016	No Growth																					NA
BLOOD	4/13/2016	No Growth																					NA
SPUTUM-BACTEC	4/16/2016	CANDIDA ALBICAN																					NA
STOOL	4/23/2016	No Growth																					NA
BLOOD	4/20/2016	No Growth																					NA
STOOL	5/6/2016	No Growth																					NA
STOOL	5/10/2016	No Growth																					NA
BLOOD	5/14/2016	No Growth																					NA
STOOL	12/16/2016																						NA
BLOOD	9/14/2016	Non typable Streptococcus spp- likely Viridans group					Resistant					Susceptible											NA						Susceptible
STOOL	6/27/2016	No Growth																					NA
STOOL	6/28/2016	No Growth																					NA
		pseudomonas		Susceptible	Resistant	Susceptible	Intermediate	Susceptible	Resistant	Susceptible													NA
BLOOD	9/9/2016	No Growth																					NA
BLOOD	9/6/2016	ENTEROBACTERIAE	Resistant	Susceptible	Resistant	Susceptible	Susceptible	Susceptible		Susceptible													NA
STOOL	10/29/2016	No Growth																					NA
BLOOD	9/11/2016	No Growth																					NA
BLOOD	9/11/2016	No Growth																					NA
BLOOD	9/13/2016	Enterbacteriaceae - Klebsiella pneumoneae	Resistant	Resistant	Resistant	Susceptible	Susceptible	Susceptible		Resistant													NA
BLOOD	9/19/2016	COAGULASE NEGATIVE STAPHYLOCOCCUS			Resistant							Resistant		Susceptible									NA	Resistant					Susceptible			Intermediate
BLOOD	10/2/2016	No Growth																					NA
SPUTUM	10/6/2016	No Growth																					NA
STOOL	10/13/2016	No Growth																					NA
Aspirate from a scalp swelling	10/3/2016	No Growth																					NA
STOOL	11/9/2016	No Growth																					NA
STOOL	10/30/2016	No Growth																					NA
URINE	10/23/2016	No Growth																					NA
BLOOD	10/31/2016	No Growth																					NA
STOOL	11/1/2016	Giardia																					NA
Bertholin abscess, pus	3/11/2016	Enterobacteriaceae -- Escherichia coli	Resistant	Susceptible		Resistant	Susceptible	Susceptible		Susceptible													NA
STOOL	11/6/2016	Rota virus/Adeno virus																					NA
Ascitic fluid m/c/s	8/11/2016	No Growth																					NA
foot swelling aspirate		No Growth																					NA
BLOOD	11/28/2016	Candida parapsilosis																					NA																										Intermediate
BLOOD	11/20/2016	Enterococcus spp	Susceptible		Susceptible							Susceptible									Susceptible		NA
BLOOD	12/1/2016	No Growth																					NA
BLOOD	12/1/2016	No Growth																					NA
STOOL	11/28/2016	E. coli	Resistant				Resistant			Susceptible		Resistant	Resistant	Resistant			Intermediate						NA
STOOL	12/17/2016	No Growth																					NA
BLOOD	12/15/2016	No Growth																					NA
STOOL	12/17/2016	No Growth																					NA
BLOOD	12/14/2016	No Growth																					NA
BLOOD	1/3/2017	No Growth																					NA
STOOL	5/23/2016	No Growth																					NA
Knee aspirate		No Growth																					NA
STOOL	10/2/2015					Susceptible															Susceptible		NA					Susceptible	Susceptible	Resistant			Susceptible				Susceptible										Resistant	Susceptible
SPUTUM-BACTEC	4/13/2016	streptocci pneumonia		Susceptible		Susceptible	Susceptible	Susceptible				Susceptible											NA					Resistant	Susceptible	Susceptible			Susceptible		Resistant					Susceptible		Susceptible		Resistant
SPUTUM-BACTEC	4/13/2016	klebsiella pneumonia		Susceptible		Susceptible	Susceptible	Susceptible			Resistant			Resistant									NA		Resistant				Resistant										Resistant	Resistant					Resistant
STOOL	1/3/2015	No Growth																					NA
STOOL	6/20/2016	No Growth																					NA
STOOL	4/25/2016	No Growth																					NA
BLOOD	4/20/2016	No Growth																					NA
		PSEUDOMONAS AERUGINOSA						Susceptible		Susceptible	Susceptible			Resistant									NA						Resistant										Resistant	Resistant				Resistant	Intermediate
STOOL	6/30/2015	No Growth																					NA
SPUTUM-BACTEC	11/24/2015	BRAHAMILLA CATAKLALLIS									Susceptible			Susceptible									NA		Susceptible				Resistant											Susceptible				Susceptible	Resistant		Resistant
BLOOD	4/2/2016	No Growth																					NA
Synovial membrane and other knee tissue	10/28/2016	No Growth																					NA
BLOOD	4/21/2016	STAPHYLOCOCCI AUREUS										Susceptible		Susceptible									NA	Susceptible					Susceptible			Susceptible	Susceptible			Susceptible							Susceptible	Susceptible
STOOL	6/9/2016	No Growth																					NA
EYE SWAB		No Growth																					NA
BLOOD	9/14/2016	Staphylococcus aureus				Susceptible						Susceptible											NA					Resistant		Resistant			Resistant		Susceptible
STOOL	11/14/2016	No Growth																					NA
BLOOD	11/29/2016	No Growth																					NA
STOOL	10/9/2016	No Growth																					NA
STOOL	4/11/2016	No Growth																					NA
Pus swab (infectiuos blisters on the skin)		No Growth																					NA
STOOL	7/6/2013	No Growth																					NA
STOOL	4/19/2016	No Growth																					NA
STOOL	6/26/2013	No Growth																					NA
BLOOD	7/9/2013	No Growth																					NA
SPUTUM	1/22/2014	staph aureus					Susceptible		Resistant			Susceptible	Susceptible	Susceptible	Susceptible								NA						Susceptible									Susceptible
SPUTUM-BACTEC	5/11/2016	CANDIDA ALBICANS																					NA
BLOOD	1/21/2014	No Growth																					NA
STOOL	4/22/2015	No Growth																					NA
PUS SWAB		STAPH. AUREUS					Resistant		Resistant			Resistant	Susceptible	Resistant	Susceptible								NA						Intermediate									Susceptible
STOOL	2/25/2016	No Growth																					NA
STOOL	10/7/2016	No Growth																					NA
STOOL	12/23/2016	No Growth																					NA
SPUTUM	10/31/2016	Candida																					NA
URINE		Enterobacteiaceae --- Escherichia coli				Susceptible						Resistant										Susceptible	NA					Resistant	Resistant	Resistant
BLOOD	5/30/2016	No Growth																					NA
BLOOD	11/3/2016	No Growth																					NA
STOOL	1/29/2014	No Growth																					NA
STOOL	11/22/2016	No Growth																					NA
STOOL	4/21/2016	No Growth																					NA
STOOL	8/7/2015	No Growth																					NA
STOOL	10/14/2015	No Growth																					NA
STOOL	6/23/2016	No Growth																					NA
BLOOD	3/17/2016	No Growth																					NA
BLOOD	6/21/2016	ESCHERICHIA COLI		Resistant			Susceptible									Resistant	Resistant	Resistant	Susceptible	Resistant	Resistant		NA
BLOOD	2/23/2016	No Growth																					NA
BLOOD	4/5/2016	staphylococcus aureus.		Resistant	Resistant		Susceptible									Susceptible	Resistant		Resistant		Susceptible	Resistant	NA
STOOL	3/3/2016	No Growth																					NA
SPUTUM-BACTEC	5/7/2016	Beta Haemolytic Streptococci										Susceptible		Susceptible								Susceptible	NA	Resistant					Resistant			Susceptible	Susceptible			Susceptible							Susceptible	Susceptible
STOOL	5/12/2016	No Growth																					NA
STOOL	5/24/2016	No Growth																					NA
STOOL	6/6/2016	No Growth																					NA
BLOOD	6/24/2016	No Growth																					NA
BLOOD	6/28/2016	No Growth																					NA
STOOL	6/30/2016	No Growth																					NA
BLOOD	7/1/2016	No Growth																					NA
STOOL	7/6/2016	GRAM NEGATIVE BACILLI																					NA
STOOL	7/12/2016	enteric bacilli- Lactose fermenters																					NA
BLOOD	8/3/2016	No Growth																					NA
STOOL	8/5/2016	No Growth																					NA
STOOL	8/15/2016	No Growth																					NA
SPUTUM	8/15/2016	Candida albicans,																					NA
STOOL	8/16/2016	No Growth																					NA
STOOl	8/30/2016	No Growth																					NA
BLOOD	9/2/2016	Coagulase negative Staphylococcus spp																					NA
BLOOD	11/11/2016	No Growth																					NA
BLOOD	11/30/2016	No Growth																					NA
STOOL	2/14/2014	No Growth																					NA
STOOL	9/2/2014	No Growth																					NA
BLOOD	9/2/2014	Staph Aureus				Susceptible						Resistant											NA					Susceptible	Resistant				Susceptible		Susceptible							Susceptible
STOOL	12/13/2016	No Growth																					NA
STOOL	6/18/2013	No Growth																					NA
STOOL	3/27/2016	No Growth																					NA
STOOL	1/23/2015	No Growth																					NA
STOOL	2/5/2014	No Growth																					NA
STOOL	2/14/2014	No Growth																					NA
STOOL	1/6/2015	No Growth																					NA
STOOL	5/14/2016	No Growth																					NA
	4/13/2016	STREPTOCOCCI SPECIES AND CANDIDA ALBICANS	Susceptible	Susceptible	Susceptible	Susceptible	Susceptible	Susceptible	Susceptible	Susceptible													NA
BLOOD	4/16/2016	No Growth																					NA
STOOL	3/30/2015	No Growth																					NA
STOOL	10/2/2015	No Growth																					NA
		No Growth																					NA
BLOOD	3/28/2016	MAROXELLA CATARRHALIS	Resistant	Susceptible	Intermediate	Susceptible	Susceptible	Susceptible	Susceptible	Susceptible						Susceptible	Resistant			Susceptible	Susceptible		NA
MITRAL VALVE		No Growth																					NA
BLOOD	3/13/2016	STAPHYLOCOCCUS AUREUS				Susceptible	Susceptible	Susceptible	Resistant	Intermediate													NA
		No Growth																					NA
STOOL	5/6/2016	No Growth																					NA
STOOL	5/6/2016	No Growth																					NA
BLOOD	4/13/2016	No Growth																					NA
BLOOD	3/3/2016	No Growth																					NA
BLOOD	4/23/2016	No Growth																					NA
BLOOD	10/31/2016	No Growth																					NA
STOOL	5/14/2015	Growth																					NA
STOOL	6/9/2015	No Growth																					NA
STOOL	1/30/2016	SALMONELLA SPP		Susceptible	Susceptible			Susceptible		Susceptible	Susceptible												NA																							Susceptible
STOOL	10/13/2016	No Growth																					NA
STOOL	4/15/2016	SALMONELLA SPECIES		Susceptible	Susceptible		Susceptible									Susceptible	Susceptible				Susceptible	Susceptible	NA
BLOOD	7/8/2015	No Growth																					NA
URINE	10/6/2015	E.COLI				Susceptible						Susceptible											NA					Susceptible	Resistant	Resistant							Susceptible					Susceptible					Susceptible
BLOOD	6/22/2016	Staphylococcus spp				Susceptible						Susceptible											NA					Susceptible	Susceptible	Susceptible			Susceptible		Resistant							Susceptible
BLOOD	9/29/2016	No Growth																					NA
STOOL	11/14/2016	No Growth																					NA
STOOL	3/25/2015	No Growth																					NA
BLOOD	1/25/2016	No Growth																					NA
KNEE ASPIRATE		No Growth																					NA
		klebsiella spp				Resistant				Susceptible	Resistant										Susceptible		NA						Resistant	Resistant																	Resistant
		E.Coli				Susceptible				Susceptible	Resistant										Susceptible		NA						Resistant	Resistant																	Susceptible
STOOL	7/20/2016	No Growth																					NA
STOOL	9/21/2016	No Growth																					NA
STOOL	11/21/2016	No Growth																					NA
STOOL	9/13/2016	No Growth																					NA
STOOL	10/26/2016	No Growth																					NA
STOOL	5/28/2016	No Growth																					NA
STOOL	7/2/2015	SHIGELLA SPECIES		Susceptible		Resistant				Susceptible	Resistant										Susceptible		NA							Resistant							Susceptible										Resistant	Susceptible
STOOL	12/29/2016																						NA
STOOL	5/23/2016	No Growth																					NA
BLOOD	8/6/2015	No Growth																					NA
STOOL	8/13/2015	PROTEUS VULGANI		Susceptible		Susceptible				Susceptible	Resistant										Susceptible		NA							Resistant							Resistant										Resistant	Susceptible
SPUTUM	2/3/2016	KLEBSIELLA PNEUMONIAE			Susceptible	Susceptible	Susceptible	Susceptible	Susceptible	Susceptible													NA																						Resistant
STOOL	5/18/2016	No Growth																					NA
STOOL	11/14/2016	HELICOBATER																					NA
STOOL	5/3/2016	No Growth																					NA
STOOL	9/13/2016	No Growth																					NA
STOOL	5/28/2016	No Growth																					NA
STOOL	12/22/2015	No Growth																					NA
STOOL	3/23/2016	No Growth																					NA
STOOL	2/20/2016	No Growth																					NA
STOOL	3/22/2016			Susceptible	Susceptible		Resistant									Susceptible	Susceptible		Resistant	Susceptible	Susceptible		NA
STOOL	3/31/2016	SALMONELLA SPECIES		Susceptible			Intermediate									Susceptible	Susceptible	Susceptible	Intermediate	Susceptible	Susceptible		NA
STOOL	10/15/2016	No Growth																					NA
STOOL	5/27/2016	No Growth																					NA
BLOOD	5/18/2016	No Growth																					NA
STOOL	5/23/2016	SALMONELLA SPECIES		Susceptible			Susceptible									Susceptible	Susceptible	Resistant	Susceptible	Susceptible	Susceptible		NA
STOOL	5/25/2016	No Growth																					NA
STOOL	12/29/2016	SALMONELLA TYPHI																					NA
STOOL	12/8/2016	SALMONELLA																					NA
STOOL	7/13/2016	No Growth																					NA
STOOL	7/25/2016	No Growth																					NA
STOOL	9/8/2016	No Growth																					NA
STOOL	9/13/2016	No Growth																					NA
STOOL	10/3/2016	No Growth																					NA
STOOL	10/18/2016	giardia lambia trophozoite																					NA
STOOL	10/21/2016	No Growth																					NA
BLOOD	10/30/2016	No Growth																					NA
STOOL	11/4/2016	No Growth																					NA
STOOL	11/17/2016	No Growth																					NA
STOOL	11/25/2016	No Growth																					NA
STOOL	12/1/2016	Tape Worm																					NA
STOOL	1/10/2017	No Growth																					NA
STOOL	9/1/2016	No Growth																					NA				NA				NA														NA	NA			NA
SPUTUM	8/31/2016	Klebsiella pneumoniae.	Resistant	Resistant	Resistant	Susceptible	Susceptible	Susceptible	Resistant	Resistant													NA				NA				NA														NA	NA			NA
BLOOD	8/1/2016	No Growth																					NA				NA				NA														NA	NA			NA
BLOOD	8/5/2016	No Growth																					NA				NA				NA														NA	NA			NA
BLOOD	8/11/2016	No Growth																					NA				NA				NA														NA	NA			NA
BLOOD	8/24/2016	No Growth																					NA				NA				NA														NA	NA			NA
BLOOD	8/23/2016	No Growth																					NA				NA				NA														NA	NA			NA
BLOOD	8/23/2016	No Growth																					NA				NA				NA														NA	NA			NA
STOOL	8/31/2016	No Growth																					NA				NA				NA														NA	NA			NA
BLOOD	8/21/2016	No Growth																					NA				NA				NA														NA	NA			NA
BLOOD	8/19/2016	No Growth																					NA				NA				NA														NA	NA			NA
BLOOD	8/27/2016	No Growth																					NA				NA				NA														NA	NA			NA
BLOOD	9/8/2016	No Growth																					NA				NA				NA														NA	NA			NA
BLOOD	8/12/2016	No Growth																					NA				NA				NA														NA	NA			NA
		Staphylococcus aureus	Susceptible									Resistant		Susceptible									NA				NA		Resistant		NA	Resistant	Intermediate			Resistant									NA	NA			NA
STOOL	9/1/2016	No Growth																					NA				NA				NA														NA	NA			NA
BLOOD	8/26/2016	No Growth																					NA				NA				NA														NA	NA			NA
		No Growth																					NA				NA				NA														NA	NA			NA
STOOL	8/25/2016	No Growth																					NA				NA				NA														NA	NA			NA
STOOL	8/22/2016	No Growth																					NA				NA				NA														NA	NA			NA
URINE	9/23/2016	Enterobacteriaceae- Escherichia coli		Resistant		Susceptible	Susceptible					Resistant				Resistant	Resistant		Susceptible	Resistant	Resistant		NA				NA		Resistant		NA						Susceptible								NA	NA			NA
BLOOD	8/15/2016	No Growth																					NA				NA				NA														NA	NA			NA
PUS		Coagulase negative Staphylococcus spp																					NA				NA				NA														NA	NA			NA
Sputum	8/22/2016	Candida albicans spp																					NA				NA				NA														NA	NA			NA
BLOOD	8/16/2016	Enterobacteriaceae - Citrobacter freundii	Resistant	Resistant	Resistant	Susceptible	Susceptible	Susceptible		Resistant						Resistant	Resistant		Susceptible	Resistant	Resistant		NA				NA				NA														NA	NA			NA
STOOL	8/17/2016	No Growth																					NA				NA				NA														NA	NA			NA
STOOL	8/15/2016	No Growth																					NA				NA				NA														NA	NA			NA
Wound swab-		Enterobacteriaceae	Resistant	Resistant	Intermediate	Intermediate	Susceptible	Susceptible		Resistant													NA				NA				NA														NA	NA			NA
SPUTUM	8/12/2016	Enterobacteriaceae spp	Resistant	Intermediate	Resistant	Susceptible	Susceptible	Susceptible		Susceptible													NA				NA				NA														NA	NA			NA
HVS		Coagulase negative Staphylococcus spp																					NA				NA				NA														NA	NA			NA
BLOOD	8/10/2016	Acinetobacter spp	Resistant	Resistant	Resistant	Susceptible	Susceptible	Susceptible															NA				NA				NA														NA	NA			NA
STOOL	8/9/2016	No Growth																					NA				NA				NA														NA	NA			NA
STOOL	8/8/2016	No Growth																					NA				NA				NA														NA	NA			NA
STOOL	8/10/2016	No Growth																					NA				NA				NA														NA	NA			NA
STOOL	8/10/2016	No Growth																					NA				NA				NA														NA	NA			NA
STOOL	8/4/2016	No Growth																					NA				NA				NA														NA	NA			NA
		ENTEROBACTERIACEAE	Resistant	Susceptible	Susceptible	Susceptible	Susceptible	Susceptible	Resistant	Susceptible													NA				NA				NA														NA	NA			NA
		PTOTEUS SPP ( ENTEROBACTERIACEAE)		Susceptible	Intermediate	Susceptible	Susceptible	Susceptible	Resistant	Susceptible													NA				NA				NA														NA	NA			NA
STOOL	8/8/2016	No Growth																					NA				NA				NA														NA	NA			NA
STOOL	8/8/2016	No Growth																					NA				NA				NA														NA	NA			NA
STOOL	8/3/2016	No Growth																					NA				NA				NA														NA	NA			NA
BLOOD	8/6/2016	No Growth																					NA				NA				NA														NA	NA			NA
STOOL	8/4/2016	No Growth																					NA				NA				NA														NA	NA			NA
STOOL	8/1/2016	No Growth																					NA				NA				NA														NA	NA			NA
STOOL	8/1/2016	No Growth																					NA				NA				NA														NA	NA			NA
BLOOD	7/21/2016	No Growth																					NA				NA				NA														NA	NA			NA
BLOOD	7/27/2016	No Growth																					NA				NA				NA														NA	NA			NA
BLOOD	7/28/2016	No Growth																					NA				NA				NA														NA	NA			NA
BLOOD	7/30/2016	No Growth																					NA				NA				NA														NA	NA			NA
SPUTUM	8/15/2016	No Growth																					NA				NA				NA														NA	NA			NA
	7/27/2016	No Growth																					NA				NA				NA														NA	NA			NA
BLOOD	8/3/2016	Coagulase negative Staphylococcus spp										Resistant		Susceptible									NA		Susceptible	Susceptible	NA		Susceptible		NA	Intermediate				Resistant		Susceptible							NA	NA			NA
SPUTUM	8/3/2016	No Growth																					NA				NA				NA														NA	NA			NA
BLOOD	7/31/2016	Staphylococcus aureus												Resistant									NA		Susceptible	Susceptible	NA				NA	Intermediate				Resistant		Susceptible							NA	NA			NA
STOOL	8/3/2016	No Growth																					NA				NA				NA														NA	NA			NA
STOOL	7/14/2016	No Growth																					NA				NA				NA														NA	NA			NA
Liver abscess,		Enterobacteriaceae- Klebsiella pneumoniae spp	Resistant	Susceptible	Resistant	Susceptible	Susceptible			Intermediate													NA				NA				NA														NA	NA			NA
BLOOD	7/26/2016	No Growth																					NA				NA				NA														NA	NA			NA
STOOL	7/25/2016	No Growth																					NA				NA				NA														NA	NA			NA
BLOOD	7/15/2016	No Growth																					NA				NA				NA														NA	NA			NA
BLOOD	7/12/2016	No Growth																					NA				NA				NA														NA	NA			NA
STOOL	7/12/2016	No Growth																					NA				NA				NA														NA	NA			NA
BLOOD	7/22/2016	No Growth																					NA				NA				NA														NA	NA			NA
PUS SWAB		No Growth																					NA				NA				NA														NA	NA			NA
SPUTUM	7/20/2016	No Growth																					NA				NA				NA														NA	NA			NA
SPUTUM	7/20/2016	No Growth																					NA				NA				NA														NA	NA			NA
BLOOD	7/12/2016	No Growth																					NA				NA				NA														NA	NA			NA
BLOOD	7/12/2016	No Growth																					NA				NA				NA														NA	NA			NA
STOOL	7/13/2016	No Growth																					NA				NA				NA														NA	NA			NA
EYE SWAB	7/16/2016	Staphylococcus aureus										Resistant		Resistant									NA	Susceptible	Susceptible	Susceptible	NA		Susceptible		NA					Resistant									NA	NA			NA
SPUTUM	7/18/2016	No Growth																					NA				NA				NA														NA	NA			NA
SPUTUM		No Growth																					NA				NA				NA														NA	NA			NA
STOOL	7/14/2016	No Growth																					NA				NA				NA														NA	NA			NA
URINE	7/14/2016	No Growth																					NA				NA				NA														NA	NA			NA
BLOOD	7/18/2016	No Growth																					NA				NA				NA														NA	NA			NA
STOOL	7/13/2016	No Growth																					NA				NA				NA														NA	NA			NA
STOOL	7/16/2016	Giardia lamblia																					NA				NA				NA														NA	NA			NA
BLOOD	7/1/2016	No Growth																					NA				NA				NA														NA	NA			NA
STOOL	7/6/2016	No Growth																					NA				NA				NA														NA	NA			NA
STOOL	7/6/2016	No Growth																					NA				NA				NA														NA	NA			NA
STOOL	7/12/2016																						NA				NA				NA														NA	NA			NA
STOOL	7/8/2016	No Growth																					NA				NA				NA														NA	NA			NA
BLOOD	7/5/2016	No Growth																					NA				NA				NA														NA	NA			NA
BLOOD	7/7/2016	No Growth																					NA				NA				NA														NA	NA			NA
SPUTUM	7/6/2016	Staphylococcus aureus	Resistant									Resistant		Resistant									NA	Susceptible			NA		Resistant		NA	Resistant				Resistant									NA	NA			NA
SPUTUM	7/4/2016	No Growth																					NA				NA				NA														NA	NA			NA
SPUTUM	7/11/2016	No Growth																					NA				NA				NA														NA	NA			NA
STOOL	7/1/2016	No Growth																					NA				NA				NA														NA	NA			NA
STOOL	7/1/2016	No Growth																					NA				NA				NA														NA	NA			NA
SPUTUM	7/8/2016	STREPTOCOCCUS PNEMONIAE	Susceptible								Susceptible			Resistant									NA		Resistant		NA		Resistant		NA								Resistant	Susceptible	Resistant				NA	NA			NA
BLOOD	7/1/2016	No Growth																					NA				NA				NA														NA	NA			NA
BLOOD	6/30/2016	No Growth																					NA				NA				NA														NA	NA			NA
BLOOD	6/23/2016	No Growth																					NA				NA				NA														NA	NA			NA
BLOOD	6/25/2016	CITROBACTER SPECIES		Resistant		Intermediate	Resistant					Susceptible				Resistant	Resistant	Susceptible	Susceptible	Resistant	Intermediate		NA				NA	Intermediate	Resistant	Resistant	NA		Susceptible		Resistant							Intermediate			NA	NA			NA
STOOL	6/18/2016	KLEBSIELA SPECIES		Susceptible			Susceptible									Susceptible	Susceptible	Susceptible	Susceptible	Susceptible	Susceptible		NA				NA				NA														NA	NA			NA
STOOL	6/29/2016	No Growth																					NA				NA				NA														NA	NA			NA
SPUTUM-BACTEC	6/22/2016	KLEBSIELLA SPECIES AND CANDIDA SPECIES	Intermediate	Resistant	Resistant	Resistant	Resistant	Resistant	Susceptible	Susceptible													NA				NA				NA														NA	NA			NA
ABCESS		No Growth																					NA				NA				NA														NA	NA			NA
BLOOD	6/23/2016	No Growth																					NA				NA				NA														NA	NA			NA
BLOOD	6/13/2016	No Growth																					NA				NA				NA														NA	NA			NA
STOOL	6/24/2016	No Growth																					NA				NA				NA														NA	NA			NA
BLOOD	6/18/2016	No Growth																					NA				NA				NA														NA	NA			NA
STOOL	6/20/2016	No Growth																					NA				NA				NA														NA	NA			NA
STOOL	6/8/2016	No Growth																					NA				NA				NA														NA	NA			NA
STOOL	6/22/2016	ESCHERICHIA COLI		Susceptible	Susceptible		Susceptible									Susceptible	Susceptible		Susceptible	Susceptible	Susceptible		NA				NA				NA														NA	NA			NA
CSF		No Growth																					NA				NA				NA														NA	NA			NA
STOOL	6/10/2016	No Growth																					NA				NA				NA														NA	NA			NA
SPUTUM-BACTEC	6/17/2016	STREPTOCOCCUS SPECIES				Susceptible						Susceptible											NA				NA	Intermediate	Resistant	Resistant	NA		Susceptible		Resistant							Intermediate			NA	NA			NA
BLOOD	6/3/2016	No Growth																					NA				NA				NA														NA	NA			NA
		STAPHYLOCOCCUS AUREUS				Susceptible						Resistant											NA				NA	Susceptible	Resistant	Intermediate	NA		Susceptible		Susceptible							Susceptible			NA	NA			NA
BLOOD	6/7/2016	STAPHYLOCOCCUS AUREUS				Susceptible						Resistant											NA				NA	Susceptible	Resistant	Resistant	NA		Susceptible		Resistant							Susceptible			NA	NA			NA
BLOOD	6/3/2016	No Growth																					NA				NA				NA														NA	NA			NA
Aspirate Fluid	6/9/2016	KLEBSIELLA SPECIES	Resistant	Intermediate	Resistant	Susceptible	Susceptible	Susceptible	Resistant	Susceptible		Resistant											NA				NA	Susceptible	Susceptible		NA						Resistant								NA	NA			NA
SPUTUM-BACTEC	6/9/2016	No Growth																					NA				NA				NA														NA	NA			NA
PLEURAL TIP		No Growth																					NA				NA				NA														NA	NA			NA
STOOL	6/5/2016	No Growth																					NA				NA				NA														NA	NA			NA
STOOL	6/7/2016	E.COLI				Susceptible						Resistant											NA				NA	Resistant	Resistant	Resistant	NA		Resistant		Resistant							Resistant			NA	NA			NA
		No Growth																					NA				NA				NA														NA	NA			NA
STOOL	6/5/2016	No Growth																					NA				NA				NA														NA	NA			NA
BLOOD	6/3/2016	No Growth																					NA				NA				NA														NA	NA			NA
STOOL	6/2/2016	SALMONELLA SPECIES		Susceptible	Susceptible		Susceptible									Susceptible	Resistant		Resistant	Susceptible	Susceptible		NA				NA				NA														NA	NA			NA
STOOL	6/3/2016	No Growth																					NA				NA				NA														NA	NA			NA
STOOL	5/27/2016	No Growth																					NA				NA				NA														NA	NA			NA
		No Growth																					NA				NA				NA														NA	NA			NA
		No Growth																					NA				NA				NA														NA	NA			NA
		No Growth																					NA				NA				NA														NA	NA			NA
BLOOD	1/4/2016	No Growth																					NA				NA				NA														NA	NA			NA
		PSEUDOMONAS		Resistant	Resistant		Susceptible	Susceptible								Resistant					Resistant		NA				NA				NA									Resistant					NA	NA			NA
		No Growth																					NA				NA				NA														NA	NA			NA
STOOL	1/8/2016	No Growth																					NA				NA				NA														NA	NA			NA
BLOOD	12/31/2015	No Growth																					NA				NA				NA														NA	NA			NA
STOOL	1/4/2016	E.COLI SPP		Resistant	Resistant		Susceptible									Resistant	Resistant		Susceptible	Resistant	Resistant		NA				NA				NA														NA	NA			NA
BLOOD	1/4/2016	No Growth																					NA				NA				NA														NA	NA			NA
STOOL	12/20/2015	No Growth																					NA				NA				NA														NA	NA			NA
STOOL	12/29/2015	No Growth																					NA				NA				NA														NA	NA			NA
STOOL	12/26/2015	No Growth																					NA				NA				NA														NA	NA			NA
BLOOD	12/21/2015	No Growth																					NA				NA				NA														NA	NA			NA
		No Growth																					NA				NA				NA														NA	NA			NA
BLOOD	12/18/2015	No Growth																					NA				NA				NA														NA	NA			NA
BLOOD	12/19/2015	No Growth																					NA				NA				NA														NA	NA			NA
BLOOD	12/15/2015	No Growth																					NA				NA				NA														NA	NA			NA
BLOOD	12/22/2015	No Growth																					NA				NA				NA														NA	NA			NA
BLOOD	12/21/2015	ESCHERICHIA COLI		Resistant	Resistant	Susceptible	Susceptible	Susceptible	Intermediate	Susceptible	Resistant	Resistant											NA				NA				NA														NA	NA			NA
		No Growth																					NA				NA				NA														NA	NA			NA
BLOOD	12/18/2015	No Growth																					NA				NA				NA														NA	NA			NA
STOOL	12/17/2015	No Growth																					NA				NA				NA														NA	NA			NA
CATHETER TIP		CANDIDA ALBICANS																					NA				NA				NA														NA	NA			NA
SPUTUM	12/7/2015	STAPHYLOCOCCUS SPP									Susceptible	Susceptible		Intermediate									NA				NA		Resistant		NA														NA	NA			NA
BLOOD	12/9/2015	No Growth																					NA				NA				NA														NA	NA			NA
STOOL	12/7/2015	No Growth																					NA				NA				NA														NA	NA			NA
STOOL	12/3/2015	No Growth																					NA				NA				NA														NA	NA			NA
		No Growth																					NA				NA				NA														NA	NA			NA
SPUTUM-BACTEC	12/1/2015	No Growth																					NA				NA				NA														NA	NA			NA
BLOOD	11/28/2015	No Growth																					NA				NA				NA														NA	NA			NA
BLOOD	12/13/2015	No Growth																					NA				NA				NA														NA	NA			NA
STOOL	11/25/2015	No Growth																					NA				NA				NA														NA	NA			NA
	11/21/2015	BETA HAEMOLYTIC STREPTOCOCCUS		Susceptible	Susceptible	Susceptible	Susceptible	Susceptible	Resistant	Susceptible	Susceptible												NA				NA				NA														NA	NA			NA
STOOL	11/20/2015	No Growth																					NA				NA				NA														NA	NA			NA
		KLEBSIELLA PNEUMONIA		Resistant		Susceptible	Susceptible	Susceptible	Resistant	Susceptible	Resistant												NA				NA				NA														NA	NA			NA
STOOL	11/17/2015	No Growth																					NA				NA				NA														NA	NA			NA
		No Growth																					NA				NA				NA														NA	NA			NA
BLOOD	11/16/2015	CANDIDA ALBICANS.																					NA				NA				NA														NA	NA			NA
		No Growth																					NA				NA				NA														NA	NA			NA
STOOL	11/6/2015	No Growth																					NA				NA				NA														NA	NA			NA
STOOL	11/3/2015	No Growth																					NA				NA				NA														NA	NA			NA
STOOL	11/3/2015	No Growth																					NA				NA				NA														NA	NA			NA
STOOL	11/9/2015	No Growth																					NA				NA				NA														NA	NA			NA
STOOL	11/2/2015	No Growth																					NA				NA				NA														NA	NA			NA
STOOL	11/6/2015	PROTEUS VULGARIS			Susceptible		Susceptible	Susceptible	Susceptible	Susceptible	Resistant												NA				NA		Susceptible		NA														NA	NA			NA
		staph aureus				Susceptible						Susceptible											NA		Susceptible		NA	Susceptible	Susceptible	Resistant	NA				Susceptible										NA	NA			NA
STOOL	11/3/2015	No Growth																					NA				NA				NA														NA	NA			NA
BLOOD	10/24/2015	No Growth																					NA				NA				NA														NA	NA			NA
SPUTUM-BACTEC	10/3/2015	streptococci pneumonia									Susceptible	Susceptible		Susceptible									NA				NA		Susceptible	Resistant	NA								Susceptible						NA	NA			NA
BLOOD	11/5/2015	No Growth																					NA				NA				NA														NA	NA			NA
		Staph aureus		Intermediate					Resistant		Resistant		Susceptible		Susceptible								NA				NA				NA							Susceptible							NA	NA			NA
		STAPH AUREUS				Susceptible						Susceptible											NA				NA	Susceptible	Resistant	Resistant	NA											Susceptible			NA	NA			NA
STOOL	10/27/2015	No Growth																					NA				NA				NA														NA	NA			NA
STOOL	10/28/2015	No Growth																					NA				NA				NA														NA	NA			NA
STOOL	10/29/2015	No Growth																					NA				NA				NA														NA	NA			NA
	10/30/2015	CANDIDA ALBICANS																					NA				NA				NA														NA	NA			NA
STOOL	10/22/2015	No Growth																					NA				NA				NA														NA	NA			NA
STOOL	10/28/2015	No Growth																					NA				NA				NA														NA	NA			NA
BLOOD	10/28/2015	No Growth																					NA				NA				NA														NA	NA			NA
SPUTUM	10/23/2015	STREPTOCCUS PNEUMONIAE				Susceptible						Susceptible											NA				NA	Susceptible		Resistant	NA		Susceptible			Resistant									NA	NA			NA
STOOL	10/21/2015	No Growth																					NA				NA				NA														NA	NA			NA
STOOL	10/17/2015	No Growth																					NA				NA				NA														NA	NA			NA
STOOL	10/22/2015			Susceptible		Susceptible	Susceptible			Susceptible	Resistant												NA				NA				NA						Resistant								NA	NA	Resistant		NA
PUS SWAB		No Growth																					NA				NA				NA														NA	NA			NA
STOOL	10/5/2015	PROTEUS VULGARIS				Susceptible															Susceptible		NA				NA	Susceptible	Resistant	Resistant	NA						Susceptible								NA	NA	Resistant	Susceptible	NA
STOOL	10/21/2015	No Growth																					NA				NA				NA														NA	NA			NA
STOOL	10/21/2015	No Growth																					NA				NA				NA														NA	NA			NA
STOOL	10/17/2015	No Growth																					NA				NA				NA														NA	NA			NA
STOOL	10/20/2015	No Growth																					NA				NA				NA														NA	NA			NA
STOOL	10/17/2015	PROTEUS VULGARIS		Susceptible		Susceptible				Susceptible	Resistant										Susceptible		NA				NA			Resistant	NA						Resistant								NA	NA	Susceptible		NA
SPUTUM-BACTEC	10/3/2015	STREPTOCOCCUS PNEUMONIA								Susceptible	Susceptible	Susceptible	Susceptible	Susceptible	Resistant		Susceptible						NA				NA		Resistant		NA														NA	NA			NA
STOOL	10/8/2015	No Growth																					NA				NA				NA														NA	NA			NA
BLOOD	10/11/2015	Staphyloccus aureus						Susceptible			Resistant		Susceptible	Susceptible	Susceptible		Susceptible						NA				NA				NA														NA	NA			NA
STOOL	10/10/2015	No Growth																					NA				NA				NA														NA	NA			NA
STOOL	10/9/2015	No Growth																					NA				NA				NA														NA	NA			NA
STOOL	9/22/2015	No Growth																					NA				NA				NA														NA	NA			NA
		STAPH AUREUS										Susceptible		Susceptible									NA				NA		Resistant		NA							Susceptible							NA	NA			NA
BLOOD	9/24/2015	No Growth																					NA				NA				NA														NA	NA			NA
STOOL	9/30/2015	No Growth																					NA				NA				NA														NA	NA			NA
SPUTUM-BACTEC	9/28/2015	CANDIDA ALBICANS																					NA				NA				NA														NA	NA			NA
		PSEUDOMONAS AEGINOSA		Resistant	Susceptible	Susceptible	Susceptible	Susceptible	Resistant	Susceptible	Resistant												NA				NA				NA														NA	NA			NA
STOOL	10/2/2015	No Growth																					NA				NA				NA														NA	NA			NA
STOOL	9/5/2015	SALMONELLA SPECIES				Susceptible					Susceptible										Susceptible		NA				NA	Susceptible	Susceptible	Resistant	NA					Resistant									NA	NA		Susceptible	NA
STOOL	9/27/2015	No Growth																					NA				NA				NA														NA	NA			NA
STOOL	9/25/2015	No Growth																					NA				NA				NA														NA	NA			NA
STOOL	9/27/2015	No Growth																					NA				NA				NA														NA	NA			NA
STOOL	9/27/2015	No Growth																					NA				NA				NA														NA	NA			NA
breast absess.		STAPHYLOCOCCUS AUREUS									Susceptible	Susceptible	Susceptible		Susceptible		Susceptible						NA				NA		Susceptible		NA									Susceptible				Susceptible	NA	NA			NA
STOOL	9/22/2015	PROTEUS VULGARIS				Susceptible				Susceptible		Resistant									Susceptible		NA				NA		Resistant	Resistant	NA													Resistant	NA	NA	Susceptible	Susceptible	NA
STOOL	9/22/2015	No Growth																					NA				NA				NA														NA	NA			NA
STOOL	9/21/2015	No Growth																					NA				NA				NA														NA	NA			NA
		PSEUDOMONAS AERIGINOSA		Resistant	Resistant	Resistant	Resistant	Susceptible	Susceptible	Susceptible	Resistant												NA				NA				NA														NA	NA			NA
		No Growth																					NA				NA				NA														NA	NA			NA
STOOL	9/13/2015	No Growth																					NA				NA				NA														NA	NA			NA
	9/6/2015	E.COLI		Susceptible	Resistant	Susceptible	Susceptible	Susceptible	Susceptible	Susceptible	Resistant												NA				NA				NA														NA	NA			NA
STOOL	9/9/2015	No Growth																					NA				NA				NA														NA	NA			NA
STOOL	9/12/2015	No Growth																					NA				NA				NA														NA	NA			NA
STOOL	9/4/2015	No Growth																					NA				NA				NA														NA	NA			NA
SPUTUM-BACTEC	9/14/2015	No Growth																					NA				NA				NA														NA	NA			NA
STOOL	9/9/2015	No Growth																					NA				NA				NA														NA	NA			NA
PLEURAL TISSUE		KLEBSIELLA PNEUMONIA		Resistant	Resistant	Susceptible	Susceptible	Susceptible	Resistant	Susceptible	Resistant												NA				NA				NA														NA	NA			NA
STOOL	8/27/2015	No Growth																					NA				NA				NA														NA	NA			NA
SPUTUM-BACTEC	8/19/2015	STREPTOCCUS PNEUMONIAE				Susceptible					Susceptible	Susceptible	Susceptible	Susceptible	Susceptible		Susceptible						NA		Susceptible		NA		Resistant		NA													Susceptible	NA	NA			NA
STOOL	8/29/2015	No Growth																					NA				NA				NA														NA	NA			NA
STOOL	8/27/2015	No Growth																					NA				NA				NA														NA	NA			NA
STOOL	8/25/2015	No Growth																					NA				NA				NA														NA	NA			NA
STOOL	9/26/2015	No Growth																					NA				NA				NA														NA	NA			NA
STOOL	8/25/2015	No Growth																					NA				NA				NA														NA	NA			NA
BLOOD	8/18/2015	No Growth																					NA				NA				NA														NA	NA			NA
STOOL	8/25/2015	No Growth																					NA				NA				NA														NA	NA			NA
STOOL	8/19/2015	No Growth																					NA				NA				NA														NA	NA			NA
STOOL	8/16/2015	No Growth																					NA				NA				NA														NA	NA			NA
STOOL	8/14/2015	PROTEUS SPP		Susceptible	Susceptible	Susceptible	Susceptible	Susceptible	Resistant	Susceptible	Resistant												NA				NA				NA														NA	NA			NA
STOOL	8/13/2015	No Growth																					NA				NA				NA														NA	NA			NA
STOOL	8/11/2015	No Growth																					NA				NA				NA														NA	NA			NA
		No Growth																					NA				NA				NA														NA	NA			NA
STOOL	8/1/2015	No Growth																					NA				NA				NA														NA	NA			NA
		STAPHYLOCOCCUS AUREUS										Susceptible		Susceptible									NA	Susceptible			NA		Resistant		NA	Susceptible	Susceptible			Susceptible							Susceptible		NA	NA			NA
STOOL	8/9/2015	No Growth																					NA				NA				NA														NA	NA			NA
		E.COLI					Resistant		Susceptible	Resistant		Resistant	Susceptible	Intermediate	Intermediate								NA				NA		Susceptible		NA														NA	NA			NA
		PSEUDOMONAS AERUGINOSA		Susceptible	Susceptible	Susceptible	Susceptible	Susceptible	Resistant	Resistant	Resistant												NA				NA				NA														NA	NA			NA
SPUTUM-BACTEC	8/1/2015	KLEBSIELLA PNEUMONIAE		Resistant		Susceptible	Susceptible	Susceptible	Resistant	Resistant	Resistant												NA				NA				NA														NA	NA			NA
STOOL	8/1/2015	No Growth																					NA				NA				NA														NA	NA			NA
SPUTUM-BACTEC	7/22/2015	KLEBSIELLA PNEUMONIAE		Susceptible	Resistant	Susceptible	Susceptible	Susceptible	Resistant	Susceptible	Resistant												NA				NA				NA														NA	NA			NA
STOOL	7/28/2015	No Growth																					NA				NA				NA														NA	NA			NA
STOOL	7/27/2015	No Growth																					NA				NA				NA														NA	NA			NA
	7/28/2015	SALMONELLA SPP	Susceptible			Susceptible				Susceptible											Susceptible		NA				NA		Resistant	Resistant	NA						Susceptible								NA	NA	Susceptible		NA
STOOL	7/29/2015	No Growth																					NA				NA				NA														NA	NA			NA
STOOL	7/29/2015	No Growth																					NA				NA				NA														NA	NA			NA
	7/23/2015			Susceptible		Susceptible				Susceptible	Susceptible												NA				NA			Resistant	NA						Susceptible								NA	NA	Susceptible		NA
STOOL	7/23/2015	No Growth																					NA				NA				NA														NA	NA			NA
	7/25/2015	STAPHYLOCCUS AUREUS										Resistant		Susceptible								Susceptible	NA	Susceptible			NA		Susceptible		NA	Susceptible	Susceptible			Susceptible							Susceptible		NA	NA		Susceptible	NA
STOOL	7/27/2015	No Growth																					NA				NA				NA														NA	NA			NA
BLOOD	7/21/2015	Candida albicans																					NA				NA				NA														NA	NA			NA
SPUTUM-BACTEC	7/17/2015	Klebsiella pneumoniae								Susceptible		Resistant		Susceptible									NA	Susceptible			NA		Resistant	Resistant	NA	Resistant				Resistant							Resistant		NA	NA		Susceptible	NA
STOOL	7/22/2015	No Growth																					NA				NA				NA														NA	NA			NA
STOOL	7/22/2015	No Growth																					NA				NA				NA														NA	NA			NA
		E. COLI		Resistant						Susceptible	Resistant										Susceptible		NA				NA			Resistant	NA						Resistant								NA	NA	Resistant	Susceptible	NA
BLOOD	7/16/2015	No Growth																					NA				NA				NA														NA	NA			NA
STOOL	7/14/2015	No Growth																					NA				NA				NA														NA	NA			NA
CENTRAL TIP		No Growth																					NA				NA				NA														NA	NA			NA
STOOL	7/15/2015	No Growth																					NA				NA				NA														NA	NA			NA
STOOL	7/14/2015	pseudomonas aeruginosa		Resistant	Resistant	Resistant	Resistant	Susceptible	Susceptible	Susceptible	Resistant												NA				NA				NA														NA	NA			NA
STOOL	7/10/2015	No Growth																					NA				NA				NA														NA	NA			NA
SPUTUM-BACTEC	7/8/2015	CANDIDA ALBICAN																					NA				NA				NA														NA	NA			NA
STOOL	7/11/2015	No Growth																					NA				NA				NA														NA	NA			NA
STOOL	7/2/2015	No Growth																					NA				NA				NA														NA	NA			NA
STOOL	7/4/2015	No Growth																					NA				NA				NA														NA	NA			NA
SPUTUM-BACTEC	6/25/2015	klebsiella pneumonia		Resistant	Resistant	Susceptible		Susceptible	Resistant		Resistant												NA				NA				NA														NA	NA			NA
SPUTUM	6/30/2015	PSEDOMONAS SPECIES				Resistant	Susceptible			Susceptible	Resistant										Susceptible		NA				NA		Resistant		NA						Resistant								NA	NA	Resistant		NA
BLOOD	6/29/2015	No Growth																					NA				NA				NA														NA	NA			NA
STOOL	6/30/2015	No Growth																					NA				NA				NA														NA	NA			NA
STOOL	6/26/2015	No Growth																					NA				NA				NA														NA	NA			NA
STOOL	6/23/2015	No Growth																					NA				NA				NA														NA	NA			NA
STOOL	6/19/2015	No Growth																					NA				NA				NA														NA	NA			NA
STOOL	6/22/2015	No Growth																					NA				NA				NA														NA	NA			NA
SWAB		Klebsiella oxytoca		Resistant		Susceptible				Resistant	Resistant										Resistant		NA				NA			Resistant	NA						Susceptible								NA	NA	Resistant		NA
BLOOD	6/11/2015	No Growth																					NA				NA				NA														NA	NA			NA
BLOOD	6/10/2015	No Growth																					NA				NA				NA														NA	NA			NA
STOOL	6/15/2015	No Growth																					NA				NA				NA														NA	NA			NA
STOOL	6/10/2015	No Growth																					NA				NA				NA														NA	NA			NA
CSF																							NA				NA				NA														NA	NA			NA
STOOL	6/2/2015	No Growth																					NA				NA				NA														NA	NA			NA
PUS CELLS		No Growth																					NA				NA				NA														NA	NA			NA
STOOL	6/3/2015	SALMONELLA TYPHI				Susceptible				Susceptible		Resistant											NA				NA	Susceptible	Resistant	Resistant	NA														NA	NA			NA
SPUTUM-BACTEC	5/27/2015	Coagulase negative Staphylococcus spp																					NA				NA				NA														NA	NA			NA
BLOOD	5/24/2015	No Growth																					NA				NA				NA														NA	NA			NA
BLOOD	5/20/2015	No Growth																					NA				NA				NA														NA	NA			NA
STOOL	6/10/2015	No Growth																					NA				NA				NA														NA	NA			NA
BLOOD	5/28/2015	No Growth																					NA				NA				NA														NA	NA			NA
BLOOD	5/28/2015	No Growth																					NA				NA				NA														NA	NA			NA
STOOL	5/28/2015	No Growth																					NA				NA				NA														NA	NA			NA
STOOL	5/26/2015	No Growth																					NA				NA				NA														NA	NA			NA
STOOL	5/26/2015	No Growth																					NA				NA				NA														NA	NA			NA
BLOOD	5/2/2015	No Growth																					NA				NA				NA														NA	NA			NA
BLOOD	5/2/2015	No Growth																					NA				NA				NA														NA	NA			NA
BLOOD	5/1/2015	No Growth																					NA				NA				NA														NA	NA			NA
STOOL		No Growth																					NA				NA				NA														NA	NA			NA
Pus swab (Tip of toe)		Staphylococcus aureus										Susceptible		Susceptible					Susceptible				NA				NA		Susceptible	Resistant	NA	Susceptible		Susceptible									Susceptible		NA	NA			NA
CSF		No Growth																					NA				NA				NA														NA	NA			NA
STOOL	5/25/2015	No Growth																					NA				NA				NA														NA	NA			NA
BLOOD	5/25/2015	No Growth																					NA				NA				NA														NA	NA			NA
BLOOD	5/12/2015	No Growth																					NA				NA				NA														NA	NA			NA
BLOOD	5/17/2015	No Growth																					NA				NA				NA														NA	NA			NA
STOOL	5/18/2015	No Growth																					NA				NA				NA														NA	NA			NA
STOOL	5/20/2015	No Growth																					NA				NA				NA														NA	NA			NA
STOOL	5/21/2015	No Growth																					NA				NA				NA														NA	NA			NA
STOOL	5/20/2015	No Growth																					NA				NA				NA														NA	NA			NA
SPUTUM-BACTEC	5/18/2015	No Growth																					NA				NA				NA														NA	NA			NA
STOOL	5/18/2015	No Growth																					NA				NA				NA														NA	NA			NA
STOOL	5/16/2015	No Growth																					NA				NA				NA														NA	NA			NA
STOOL	5/18/2015	No Growth																					NA				NA				NA														NA	NA			NA
STOOL	5/9/2015	No Growth																					NA				NA				NA														NA	NA			NA
STOOL	5/7/2015	No Growth																					NA				NA				NA														NA	NA			NA
BLOOD	5/6/2015	No Growth																					NA				NA				NA														NA	NA			NA
STOOL	5/12/2015	No Growth																					NA				NA				NA														NA	NA			NA
STOOL	5/11/2015	No Growth																					NA				NA				NA														NA	NA			NA
STOOL	5/6/2015	No Growth																					NA				NA				NA														NA	NA			NA
STOOL	4/29/2015	No Growth																					NA				NA				NA														NA	NA			NA
STOOL	5/3/2015	No Growth																					NA				NA				NA														NA	NA			NA
STOOL	4/28/2015	pseudomonas spp	Resistant	Resistant	Resistant	Susceptible		Susceptible	Resistant	Susceptible													NA				NA				NA														NA	NA			NA
STOOL	4/28/2015	klebseilla spp.	Resistant	Resistant	Resistant	Resistant	Susceptible	Susceptible	Resistant	Susceptible													NA				NA				NA														NA	NA			NA
STOOL	4/27/2015	No Growth																					NA				NA				NA														NA	NA			NA
SPUTUM-BACTEC	4/27/2015	pseudomonas aeruginos		Resistant	Resistant	Resistant	Resistant	Susceptible	Resistant	Susceptible	Resistant												NA				NA				NA														NA	NA			NA
STOOL	4/27/2015	Klebsiella SSP		Resistant	Resistant	Susceptible	Resistant	Susceptible	Resistant	Susceptible													NA				NA				NA														NA	NA			NA
STOOL	4/29/2015	No Growth																					NA				NA				NA														NA	NA			NA
SPUTUM-BACTEC	4/19/2015	CANDIDA ALBICAN																					NA				NA				NA														NA	NA			NA
	3/24/2015	No Growth																					NA				NA				NA														NA	NA			NA
STOOL	2/9/2015	No Growth																					NA				NA				NA														NA	NA			NA
STOOL	1/8/2015	No Growth																					NA				NA				NA														NA	NA			NA
STOOL	12/15/2014	No Growth																					NA				NA				NA														NA	NA			NA
STOOL	12/18/2014	No Growth																					NA				NA				NA														NA	NA			NA
STOOL	12/13/2014	No Growth																					NA				NA				NA														NA	NA			NA
URINE	12/12/2014	No Growth																					NA				NA				NA														NA	NA			NA
STOOL	12/8/2014	No Growth																					NA				NA				NA														NA	NA			NA
STOOL	12/3/2014	No Growth																					NA				NA				NA														NA	NA			NA
STOOL	11/29/2014					Susceptible																	NA				NA	Resistant	Susceptible	Resistant	NA						Resistant								NA	NA	Susceptible		NA
STOOL	12/11/2014	SALMONELLA SPECIES				Susceptible																	NA				NA		Susceptible	Susceptible	NA						Resistant					Resistant			NA	NA			NA
STOOL	11/30/2014	No Growth																					NA				NA				NA														NA	NA			NA
STOOL	11/29/2014	No Growth																					NA				NA				NA														NA	NA			NA
BLOOD	11/22/2014	No Growth																					NA				NA				NA														NA	NA			NA
STOOL	11/23/2014	No Growth																					NA				NA				NA														NA	NA			NA
STOOL	11/13/2014	No Growth																					NA				NA				NA														NA	NA			NA
STOOL	11/10/2014	E. COLI				Susceptible						Susceptible											NA				NA	Susceptible	Susceptible	Resistant	NA		Resistant		Susceptible										NA	NA			NA
SPUTUM-BACTEC	11/11/2014	No Growth																					NA				NA				NA														NA	NA			NA
PUS SWAB		No Growth																					NA				NA				NA														NA	NA			NA
STOOL	11/3/2014	No Growth																					NA				NA				NA														NA	NA			NA
STOOL	10/21/2014	No Growth																					NA				NA				NA														NA	NA			NA
STOOL	10/27/2014	No Growth																					NA				NA				NA														NA	NA			NA
STOOL	11/1/2014	No Growth																					NA				NA				NA														NA	NA			NA
FLUID		No Growth																					NA				NA				NA														NA	NA			NA
PUS SWAB		No Growth																					NA				NA				NA														NA	NA			NA
STOOL	10/25/2014	No Growth																					NA				NA				NA														NA	NA			NA
STOOL	10/26/2014	No Growth																					NA				NA				NA														NA	NA			NA
	10/26/2014																						NA				NA				NA														NA	NA			NA
STOOL	10/26/2014	No Growth																					NA				NA				NA														NA	NA			NA
STOOL	10/17/2014	No Growth																					NA				NA				NA														NA	NA			NA
STOOL	10/17/2014	No Growth																					NA				NA				NA														NA	NA			NA
STOOL	10/14/2014	No Growth																					NA				NA				NA														NA	NA			NA
STOOL	10/15/2014	No Growth																					NA				NA				NA														NA	NA			NA
						Susceptible																	NA				NA	Susceptible	Susceptible		NA														NA	NA			NA
STOOL	10/14/2014	No Growth																					NA				NA				NA														NA	NA			NA
STOOL	10/1/2014	No Growth																					NA				NA				NA														NA	NA			NA
STOOL	10/5/2014	No Growth																					NA				NA				NA														NA	NA			NA
STOOL	10/5/2014	No Growth																					NA				NA				NA														NA	NA			NA
STOOL	9/30/2014	No Growth																					NA				NA				NA														NA	NA			NA
STOOL	9/21/2014	E.COLI				Resistant						Resistant											NA				NA	Resistant	Resistant	Resistant	NA		Susceptible		Susceptible							Susceptible			NA	NA			NA
STOOL	9/29/2014	No Growth																					NA				NA				NA														NA	NA			NA
STOOL	9/17/2014	No Growth																					NA				NA				NA														NA	NA			NA
SPUTUM-BACTEC	9/23/2014	No Growth																					NA				NA				NA														NA	NA			NA
PUS SWAB		STAPH AUREUS												Resistant	Resistant								NA	Resistant			NA				NA	Susceptible	Susceptible	Resistant				Resistant							NA	NA			NA
STOOL	9/14/2014	No Growth																					NA				NA				NA														NA	NA			NA
STOOL	9/18/2014	No Growth																					NA				NA				NA														NA	NA			NA
STOOL	9/13/2014	No Growth																					NA				NA				NA														NA	NA			NA
KNEE TISSUE		No Growth																					NA				NA				NA														NA	NA			NA
STOOL	9/6/2014																						NA				NA				NA														NA	NA			NA
STOOL	9/3/2014	No Growth																					NA				NA				NA														NA	NA			NA
STOOL	8/12/2014	KLEBSIELLA PNEUMONIA			Resistant	Susceptible	Susceptible	Susceptible	Susceptible	Susceptible	Resistant												NA				NA		Resistant		NA														NA	NA			NA
STOOL	8/11/2014			Susceptible	Resistant	Susceptible	Susceptible	Susceptible	Susceptible	Susceptible	Resistant												NA				NA				NA														NA	NA			NA
BLOOD	10/13/2014	No Growth																					NA				NA				NA														NA	NA			NA
URINE		No Growth																					NA				NA				NA														NA	NA			NA
BLOOD	8/16/2014	No Growth																					NA				NA				NA														NA	NA			NA
STOOL	8/12/2014	No Growth																					NA				NA				NA														NA	NA			NA
BLOOD	7/3/2014	KLEBSIELLA PNEUMONIA			Resistant	Susceptible	Susceptible	Susceptible	Susceptible	Susceptible													NA				NA		Resistant		NA														NA	NA			NA
STOOL	7/30/2014	No Growth																					NA				NA				NA														NA	NA			NA
STOOL	7/29/2014	No Growth																					NA				NA				NA														NA	NA			NA
STOOL	7/27/2014	No Growth																					NA				NA				NA														NA	NA			NA
STOOL	7/23/2014	No Growth																					NA				NA				NA														NA	NA			NA
Pelvic fluid		Streptococcus Viridans										Intermediate		Intermediate									NA				NA		Resistant		NA							Resistant	Intermediate	Intermediate					NA	NA			NA
BLOOD	7/4/2014	No Growth																					NA				NA				NA														NA	NA			NA
URINE		E.COLI				Susceptible						Resistant											NA				NA	Resistant	Resistant	Resistant	NA						Susceptible					Susceptible			NA	NA			NA
STOOL	6/17/2014	No Growth																					NA				NA				NA														NA	NA			NA
STOOL	6/10/2014	No Growth																					NA				NA				NA														NA	NA			NA
STOOL	6/8/2014	No Growth																					NA				NA				NA														NA	NA			NA
STOOL	6/7/2014	No Growth																					NA				NA				NA														NA	NA			NA
STOOL	5/22/2014	SALMONELLA TYPHI				Susceptible						Resistant											NA				NA	Susceptible	Resistant	Resistant	NA		Susceptible									Susceptible			NA	NA			NA
STOOL	5/27/2014	No Growth																					NA				NA				NA														NA	NA			NA
STOOL	5/27/2014	No Growth																					NA				NA				NA														NA	NA			NA
RIGHT OVARIAN CYST		No Growth																					NA				NA				NA														NA	NA			NA
STOOL	5/25/2014	CITROBACTER FREUDII										Resistant											NA				NA		Resistant	Resistant	NA		Intermediate		Resistant							Susceptible			NA	NA			NA
STOOL	5/19/2014	No Growth																					NA				NA				NA														NA	NA			NA
STOOL	5/18/2014	No Growth																					NA				NA				NA														NA	NA			NA
STOOL	5/19/2014	No Growth																					NA				NA				NA														NA	NA			NA
BLOOD	5/14/2016	No Growth																					NA				NA				NA														NA	NA			NA
STOOL	5/14/2014	No Growth																					NA				NA				NA														NA	NA			NA
STOOL	5/6/2014	No Growth																					NA				NA				NA														NA	NA			NA
STOOL	5/10/2014	No Growth																					NA				NA				NA														NA	NA			NA
STOOL	5/8/2014	No Growth																					NA				NA				NA														NA	NA			NA
STOOL	5/3/2014	No Growth																					NA				NA				NA														NA	NA			NA
STOOL	4/10/2014	No Growth																					NA				NA				NA														NA	NA			NA
STOOL	4/9/2014	No Growth																					NA				NA				NA														NA	NA			NA
STOOL	4/18/2014	No Growth																					NA				NA				NA														NA	NA			NA
STOOL	4/18/2014	No Growth																					NA				NA				NA														NA	NA			NA
SPUTUM	4/13/2014	No Growth																					NA				NA				NA														NA	NA			NA
STOOL	4/11/2014	No Growth																					NA				NA				NA														NA	NA			NA
STOOL	4/9/2014	No Growth																					NA				NA				NA														NA	NA			NA
STOOL	4/9/2014	No Growth																					NA				NA				NA														NA	NA			NA
STOOL	4/2/2014	No Growth																					NA				NA				NA														NA	NA			NA
STOOL	3/29/2014	No Growth																					NA				NA				NA														NA	NA			NA
BLOOD	3/29/2014	No Growth																					NA				NA				NA														NA	NA			NA
STOOL	4/4/2014	No Growth																					NA				NA				NA														NA	NA			NA
URINE	4/1/2014	E.COLI				Susceptible						Resistant							Susceptible				NA				NA		Resistant	Resistant	NA						Resistant					Susceptible			NA	NA	Susceptible		NA
STOOL	3/26/2014	No Growth																					NA				NA				NA														NA	NA			NA
URINE	4/1/2014	No Growth																					NA				NA				NA														NA	NA			NA
STOOL	3/31/2014	No Growth																					NA				NA				NA														NA	NA			NA
STOOL	3/21/2014	No Growth																					NA				NA				NA														NA	NA			NA
STOOL	3/18/2014	No Growth																					NA				NA				NA														NA	NA			NA
STOOL	3/18/2014	No Growth																					NA				NA				NA														NA	NA			NA
STOOL	3/16/2014	No Growth																					NA				NA				NA														NA	NA			NA
STOOL	2/24/2014	No Growth																					NA				NA				NA														NA	NA			NA
STOOL	12/31/2013	No Growth																					NA				NA				NA														NA	NA			NA
STOOL	12/28/2013	No Growth																					NA				NA				NA														NA	NA			NA
STOOL	12/23/2013	No Growth																					NA				NA				NA														NA	NA			NA
STOOL	12/9/2013	No Growth																					NA				NA				NA														NA	NA			NA
STOOL	12/16/2013	No Growth																					NA				NA				NA														NA	NA			NA
STOOL	12/2/2013	No Growth																					NA				NA				NA														NA	NA			NA
STOOL	12/3/2013	No Growth																					NA				NA				NA														NA	NA			NA
STOOL	12/1/2013	No Growth																					NA				NA				NA														NA	NA			NA
URINE	11/24/2013	E.COLI	Susceptible	Resistant		Susceptible				Susceptible											Resistant		NA				NA			Resistant	NA						Susceptible								NA	NA	Susceptible		NA
BLOOD	11/28/2013	STAPH AUREUS										Susceptible		Susceptible					Susceptible				NA	Susceptible			NA		Susceptible		NA			Susceptible											NA	NA			NA
STOOL	11/29/2013	No Growth																					NA				NA				NA														NA	NA			NA
STOOL	11/28/2013	No Growth																					NA				NA				NA														NA	NA			NA
STOOL	11/26/2013	No Growth																					NA				NA				NA														NA	NA			NA
STOOL	11/26/2013	No Growth																					NA				NA				NA														NA	NA			NA
STOOL	11/27/2013	No Growth																					NA				NA				NA														NA	NA			NA
STOOL	11/23/2003	No Growth																					NA				NA				NA														NA	NA			NA
STOOL	11/6/2013	No Growth																					NA				NA				NA														NA	NA			NA
STOOL	11/6/2013	No Growth																					NA				NA				NA														NA	NA			NA
STOOL	11/5/2013	No Growth																					NA				NA				NA														NA	NA			NA
STOOL	11/7/2013	No Growth																					NA				NA				NA														NA	NA			NA
STOOL	11/4/2013	No Growth																					NA				NA				NA														NA	NA			NA
STOOL	11/1/2013	No Growth																					NA				NA				NA														NA	NA			NA
STOOL	10/31/2013	No Growth																					NA				NA				NA														NA	NA			NA
STOOL	10/28/2013	No Growth																					NA				NA				NA														NA	NA			NA
STOOL	10/27/2013	No Growth																					NA				NA				NA														NA	NA			NA
STOOL	10/24/2013	No Growth																					NA				NA				NA														NA	NA			NA
BLOOD	10/24/2013	No Growth																					NA				NA				NA														NA	NA			NA
STOOL	10/15/2013	No Growth																					NA				NA				NA														NA	NA			NA
STOOL	10/20/2013	No Growth																					NA				NA				NA														NA	NA			NA
STOOL	10/18/2013	No Growth																					NA				NA				NA														NA	NA			NA
STOOL	10/18/2013	No Growth																					NA				NA				NA														NA	NA			NA
STOOL	10/18/2013	No Growth																					NA				NA				NA														NA	NA			NA
STOOL	10/17/2013	No Growth																					NA				NA				NA														NA	NA			NA
STOOL	10/15/2013	No Growth																					NA				NA				NA														NA	NA			NA
STOOL	10/17/2013	No Growth																					NA				NA				NA														NA	NA			NA
STOOL	10/14/2013	No Growth																					NA				NA				NA														NA	NA			NA
STOOL	10/8/2013	No Growth																					NA				NA				NA														NA	NA			NA
STOOL	10/5/2013	No Growth																					NA				NA				NA														NA	NA			NA
STOOL	10/5/2013	No Growth																					NA				NA				NA														NA	NA			NA
SPUTUM-BACTEC	10/2/2013	BETA HAEMOLYTIC STREPTOCOCCI										Susceptible		Susceptible			Susceptible						NA	Susceptible			NA		Susceptible		NA	Susceptible		Susceptible									Susceptible		NA	NA			NA
STOOL	10/12/2013	No Growth																					NA				NA				NA														NA	NA			NA
STOOL	10/5/2013	No Growth																					NA				NA				NA														NA	NA			NA
STOOL	9/28/2013	No Growth																					NA				NA				NA														NA	NA			NA
STOOL	9/27/2013	No Growth																					NA				NA				NA														NA	NA			NA
STOOL	9/27/2013	No Growth																					NA				NA				NA														NA	NA			NA
STOOL	9/22/2013	No Growth																					NA				NA				NA														NA	NA			NA
STOOL	9/16/2013	No Growth																					NA				NA				NA														NA	NA			NA
STOOL	9/16/2013	No Growth																					NA				NA				NA														NA	NA			NA
STOOL	9/17/2013	No Growth																					NA				NA				NA														NA	NA			NA
STOOL	9/13/2013	No Growth																					NA				NA				NA														NA	NA			NA
STOOL	9/6/2013	No Growth																					NA				NA				NA														NA	NA			NA
URINE	9/5/2013	No Growth																					NA				NA				NA														NA	NA			NA
STOOL	8/28/2013	No Growth																					NA				NA				NA														NA	NA			NA
URINE	8/31/2013	No Growth																					NA				NA				NA														NA	NA			NA
STOOL	8/31/2013	No Growth																					NA				NA				NA														NA	NA			NA
STOOL	8/29/2013	No Growth																					NA				NA				NA														NA	NA			NA
STOOL	8/29/2013	No Growth																					NA				NA				NA														NA	NA			NA
URINE	8/29/2013	No Growth																					NA				NA				NA														NA	NA			NA
STOOL	8/26/2013	No Growth																					NA				NA				NA														NA	NA			NA
STOOL	8/25/2013	No Growth																					NA				NA				NA														NA	NA			NA
STOOL	8/26/2013	No Growth																					NA				NA				NA														NA	NA			NA
STOOL	8/28/2013	No Growth																					NA				NA				NA														NA	NA			NA
SPUTUM-BACTEC	8/23/2013	STAPH AUREUS			Resistant							Susceptible		Susceptible									NA	Susceptible			NA		Resistant		NA	Resistant	Susceptible										Resistant		NA	NA			NA
STOOL	8/15/2013	No Growth																					NA				NA				NA														NA	NA			NA
STOOL	8/15/2013	No Growth																					NA				NA				NA														NA	NA			NA
STOOL	8/16/2013	No Growth																					NA				NA				NA														NA	NA			NA
SPUTUM-BACTEC	8/19/2013	No Growth																					NA				NA				NA														NA	NA			NA
STOOL	8/14/2013	No Growth																					NA				NA				NA														NA	NA			NA
STOOL	8/13/2013	No Growth																					NA				NA				NA														NA	NA			NA
STOOL	8/12/2013	No Growth																					NA				NA				NA														NA	NA			NA
STOOL	8/10/2013	No Growth																					NA				NA				NA														NA	NA			NA
STOOL	8/10/2013	No Growth																					NA				NA				NA														NA	NA			NA
STOOL	8/9/2013	No Growth																					NA				NA				NA														NA	NA			NA
STOOL	8/6/2013	No Growth																					NA				NA				NA														NA	NA			NA
BLOOD	8/4/2013	No Growth																					NA				NA				NA														NA	NA			NA
STOOL	7/27/2013	No Growth																					NA				NA				NA														NA	NA			NA
BLOOD	7/20/2013	STAPH AUREUS										Resistant		Susceptible									NA	Susceptible			NA		Resistant		NA	Susceptible	Resistant										Susceptible		NA	NA			NA
STOOL	7/16/2013	No Growth																					NA				NA				NA														NA	NA			NA
STOOL	6/19/2013	No Growth																					NA				NA				NA														NA	NA			NA
BLOOD	6/13/2013	STAPH AUREUS										Susceptible		Resistant									NA	Susceptible			NA		Susceptible		NA	Resistant	Susceptible	Resistant									Susceptible		NA	NA			NA
STOOL	5/7/2013	No Growth																					NA				NA				NA														NA	NA			NA
SPUTUM-BACTEC	5/4/2013	No Growth																					NA				NA				NA														NA	NA			NA
STOOL	4/24/2013	No Growth																					NA				NA				NA														NA	NA			NA
STOOL	4/30/2013	No Growth																					NA				NA				NA														NA	NA			NA
STOOL	4/27/2013	No Growth																					NA				NA				NA														NA	NA			NA
STOOL	4/24/2013	No Growth																					NA				NA				NA														NA	NA			NA
STOOL	4/24/2013	No Growth																					NA				NA				NA														NA	NA			NA
STOOL	4/22/2013	Yeast																					NA				NA				NA														NA	NA			NA
STOOL	4/12/2013	No Growth																					NA				NA				NA														NA	NA			NA
STOOL	4/13/2013	No Growth																					NA				NA				NA														NA	NA			NA
STOOL	4/11/2013	No Growth																					NA				NA				NA														NA	NA			NA
STOOL	4/10/2013	Rota Virus/Adeno Virus																					NA				NA				NA														NA	NA			NA
STOOL	4/10/2013	No Growth																					NA				NA				NA														NA	NA			NA
SPUTUM-BACTEC	4/7/2013	No Growth																					NA				NA				NA														NA	NA			NA
STOOL	4/5/2013	No Growth																					NA				NA				NA														NA	NA			NA
STOOL	3/23/2013	GIARDIA LAMBLIA																					NA				NA				NA														NA	NA			NA
STOOL	3/24/2013	No Growth																					NA				NA				NA														NA	NA			NA
STOOL	3/23/2013	No Growth																					NA				NA				NA														NA	NA			NA
STOOL	3/15/2013	Adeno virus/Rota Virus																					NA				NA				NA														NA	NA			NA
STOOL	2/13/2013	No Growth																					NA				NA				NA														NA	NA			NA
STOOL	2/28/2013	H.PYLORI																					NA				NA				NA														NA	NA			NA
STOOL	2/27/2013	No Growth																					NA				NA				NA														NA	NA			NA
STOOL	2/25/2013	No Growth																					NA				NA				NA														NA	NA			NA
STOOL	2/20/2013	No Growth																					NA				NA				NA														NA	NA			NA
STOOL	2/20/2013	No Growth																					NA				NA				NA														NA	NA			NA
STOOL	2/18/2013	No Growth																					NA				NA				NA														NA	NA			NA
STOOL	2/16/2013	No Growth																					NA				NA				NA														NA	NA			NA
STOOL	2/10/2013	No Growth																					NA				NA				NA														NA	NA			NA
STOOL	2/10/2013	No Growth																					NA				NA				NA														NA	NA			NA
STOOL	2/2/2013	No Growth																					NA				NA				NA														NA	NA			NA
STOOL	1/31/2013	No Growth																					NA				NA				NA														NA	NA			NA
STOOL	1/28/2013	BACTERIA-++																					NA				NA				NA														NA	NA			NA
STOOL	1/28/2013	No Growth																					NA				NA				NA														NA	NA			NA
STOOL	1/25/2013	No Growth																					NA				NA				NA														NA	NA			NA
STOOL	1/24/2013	No Growth																					NA				NA				NA														NA	NA			NA
STOOL	1/21/2013	No Growth																					NA				NA				NA														NA	NA			NA
STOOL	1/18/2013	No Growth																					NA				NA				NA														NA	NA			NA
STOOL	1/18/2013	No Growth																					NA				NA				NA														NA	NA			NA
STOOL	1/17/2013	BACTERIA-++																					NA				NA				NA														NA	NA			NA
STOOL	1/17/2013	No Growth																					NA				NA				NA														NA	NA			NA
STOOL	1/17/2013																						NA				NA				NA														NA	NA			NA
STOOL	1/16/2013	No Growth																					NA				NA				NA														NA	NA			NA
STOOL	1/14/2013	No Growth																					NA				NA				NA														NA	NA			NA
STOOL	1/13/2013	Yeast																					NA				NA				NA														NA	NA			NA
STOOL	1/11/2013	H.PYLORI																					NA				NA				NA														NA	NA			NA
STOOL	1/10/2013	H.PYLORI																					NA				NA				NA														NA	NA			NA
URINE	1/9/2013	No Growth																					NA				NA				NA														NA	NA			NA
STOOL	1/8/2013	No Growth																					NA				NA				NA														NA	NA			NA
STOOL	1/8/2013	No Growth																					NA				NA				NA														NA	NA			NA
STOOL	1/8/2013	G. LAMBLIA																					NA				NA				NA														NA	NA			NA
STOOL	1/7/2013	No Growth																					NA				NA				NA														NA	NA			NA
STOOL	1/7/2013	BACTERIA-++																					NA				NA				NA														NA	NA			NA
STOOL	1/5/2013	No Growth																					NA				NA				NA														NA	NA			NA
STOOL	1/3/2013	Adeno Virus																					NA				NA				NA														NA	NA			NA
[truncated: 15 more columns]
